# Supplementary material for: Chromatin Accessibility Impacts Transcriptional Reprogramming in Oocytes
Source: Cell Rep. 2018 Jul 11;24(2):304–11. doi: 10.1016/j.celrep.2018.06.030 (PMC6057489; doi:10.1016/j.celrep.2018.06.030)
Supplement: Table S1. The List of ATAC-Seq Peaks that Were Newly Obtained after Nuclear Transfer to Xenopus Oocytes, Related to Figure 2 [file mmc2.xlsx]

## Sheet: All newly opened peaks
Table S1. The list of ATAC-seq peaks that were newly obtained after nuclear transfer to Xenopus oocytes, related to Figure 2.
Chromosome	Start	End	Peak	Overlapping genes	Closest TSS	Dist to TSS	Dist to MEF peak
chr1	9988559	9988778	chr1:9988559-9988778	Ppp1r42	Ppp1r42	10439	10408
chr1	14299721	14299948	chr1:14299721-14299948	Eya1	Eya1	332	35322
chr1	23833999	23834229	chr1:23833999-23834229	B3gat2	B3gat2	65235	33967
chr1	33664329	33664592	chr1:33664329-33664592	Prim2	Prim2	62047	22953
chr1	34275240	34275507	chr1:34275240-34275507	Dst	Dst	58066	17738
chr1	34466956	34467129	chr1:34466956-34467129	NoGene	Mir5103	22915	24418
chr1	34698560	34698797	chr1:34698560-34698797	NoGene	AA619741	5506	35823
chr1	34773467	34773879	chr1:34773467-34773879	NoGene	AA619741	80413	38620
chr1	34809800	34810042	chr1:34809800-34810042	NoGene	Arhgef4	48525	48341
chr1	35174497	35174659	chr1:35174497-35174659	NoGene	Plekhb2	267694	250060
chr1	36458147	36458367	chr1:36458147-36458367	Fer1l5	Fer1l5	29012	28524
chr1	36887576	36887863	chr1:36887576-36887863	Tmem131	Zap70	51748	45637
chr1	37776245	37776662	chr1:37776245-37776662	2010300C02Rik	2010300C02Rik	0	9372
chr1	38167406	38167596	chr1:38167406-38167596	Rev1	Rev1	18911	18428
chr1	38364925	38365075	chr1:38364925-38365075	Aff3	Rev1	178419	15694
chr1	38628799	38629002	chr1:38628799-38629002	Aff3	Aff3	55087	22966
chr1	39777423	39777738	chr1:39777423-39777738	Rfx8	Rfx8	96	38360
chr1	42763701	42763946	chr1:42763701-42763946	Pantr2	Pantr2	6353	143735
chr1	44076937	44077214	chr1:44076937-44077214	NoGene	Mettl21c	87	50338
chr1	46132716	46132944	chr1:46132716-46132944	Dnah7b	Dnah7b	9134	8924
chr1	52492568	52492753	chr1:52492568-52492753	NoGene	Nab1	64539	18603
chr1	56838877	56839299	chr1:56838877-56839299	NoGene	Hsfy2	144583	96602
chr1	57691120	57691325	chr1:57691120-57691325	NoGene	Spats2l	140380	27633
chr1	59796130	59796371	chr1:59796130-59796371	NoGene	Bmpr2	24752	23686
chr1	62906402	62906685	chr1:62906402-62906685	NoGene	4930487H11Rik	65097	82191
chr1	63135263	63135473	chr1:63135263-63135473	Ino80d	Ino80d	25368	9958
chr1	63185112	63185328	chr1:63185112-63185328	Ino80dos	Ino80dos	23799	23689
chr1	63192083	63192317	chr1:63192083-63192317	Ino80dos;Ndufs1	Ino80dos	30770	30660
chr1	63261664	63261912	chr1:63261664-63261912	Zdbf2	Gpr1	810	10679
chr1	63302338	63302518	chr1:63302338-63302518	Zdbf2	Zdbf2	17325	51353
chr1	65467568	65467777	chr1:65467568-65467777	NoGene	Pth2r	109738	30712
chr1	74394416	74394963	chr1:74394416-74394963	Pnkd	Catip	13719	13446
chr1	74604081	74604348	chr1:74604081-74604348	Plcd4	Plcd4	13148	29962
chr1	74914705	74914919	chr1:74914705-74914919	NoGene	Cdk5r2	13103	13154
chr1	75094771	75094960	chr1:75094771-75094960	Nhej1	Nhej1	26840	7381
chr1	79839815	79840139	chr1:79839815-79840139	Serpine2	Serpine2	15101	19852
chr1	82416811	82417038	chr1:82416811-82417038	Rhbdd1	Rhbdd1	81188	8445
chr1	83986433	83986709	chr1:83986433-83986709	NoGene	Mir6353	228827	38481
chr1	84734026	84734318	chr1:84734026-84734318	Trip12	Dner	41231	101537
chr1	84885402	84885591	chr1:84885402-84885591	Fbxo36	Slc16a14	46067	6632
chr1	84916497	84916826	chr1:84916497-84916826	Slc16a14	Slc16a14	14832	37727
chr1	88869386	88869545	chr1:88869386-88869545	Dis3l2	Alppl2	116958	16582
chr1	89442321	89442524	chr1:89442321-89442524	Ngef	Ngef	27921	5047
chr1	89515750	89516062	chr1:89515750-89516062	NoGene	Inpp5d	825	18001
chr1	89731160	89731347	chr1:89731160-89731347	Sag	Dgkd	18515	13907
chr1	89817018	89817233	chr1:89817018-89817233	Dgkd	Dgkd	67157	6866
chr1	90286176	90286383	chr1:90286176-90286383	NoGene	Spp2	17202	43728
chr1	91714417	91714624	chr1:91714417-91714624	Agap1	Gbx2	113127	36741
chr1	92824685	92824845	chr1:92824685-92824845	Mlph	Mlph	13009	18199
chr1	93242057	93242310	chr1:93242057-93242310	Espnl	Klhl30	5340	6453
chr1	93414345	93414525	chr1:93414345-93414525	Traf3ip1	Asb1	22617	22324
chr1	93664033	93664313	chr1:93664033-93664313	NoGene	Twist2	33725	33180
chr1	94068939	94069199	chr1:94068939-94069199	Hdac4	Hdac4	7719	7608
chr1	94297549	94297703	chr1:94297549-94297703	NoGene	Mir6900	63416	21502
chr1	94719769	94719928	chr1:94719769-94719928	NoGene	Gpc1	8335	7710
chr1	94858898	94859048	chr1:94858898-94859048	NoGene	Gpr35	10648	16100
chr1	94988168	94988323	chr1:94988168-94988323	Kif1a	Kif1a	9112	23370
chr1	95681188	95681387	chr1:95681188-95681387	Atg4b	Dtymk	17124	17008
chr1	104524728	104524987	chr1:104524728-104524987	NoGene	Gm20268	1472384	231001
chr1	107102571	107102784	chr1:107102571-107102784	NoGene	Rnf152	150503	150295
chr1	107590685	107590872	chr1:107590685-107590872	2310035C23Rik	2310035C23Rik	30248	29941
chr1	107858515	107858765	chr1:107858515-107858765	NoGene	Zcchc2	28218	14372
chr1	108929449	108929626	chr1:108929449-108929626	NoGene	Serpinb3a	19254	235974
chr1	115800498	115800813	chr1:115800498-115800813	NoGene	Cntnap5a	1780901	605669
chr1	120165500	120165753	chr1:120165500-120165753	NoGene	Tsn	41956	41930
chr1	120182883	120183233	chr1:120182883-120183233	NoGene	Tsn	24476	24450
chr1	120250632	120250785	chr1:120250632-120250785	NoGene	Nifk	32213	14566
chr1	120499417	120499712	chr1:120499417-120499712	Clasp1	Tfcp2l1	24810	24630
chr1	120604992	120605376	chr1:120604992-120605376	NoGene	Tfcp2l1	80471	47017
chr1	120749079	120749284	chr1:120749079-120749284	Gli2	Mir6346	101513	20825
chr1	121678715	121678986	chr1:121678715-121678986	Ptpn4	Ptpn4	54662	8228
chr1	122202418	122202644	chr1:122202418-122202644	NoGene	C1ql2	34515	34359
chr1	123032647	123032853	chr1:123032647-123032853	NoGene	Celrr	48666	23803
chr1	125828727	125828913	chr1:125828727-125828913	Dpp10	Dpp10	113223	52216
chr1	128977038	128977315	chr1:128977038-128977315	NoGene	Mgat5	124248	78384
chr1	129709082	129709297	chr1:129709082-129709297	NoGene	Map3k19	27570	16899
chr1	133470325	133470681	chr1:133470325-133470681	NoGene	Avpr1b	25010	18144
chr1	133660706	133660879	chr1:133660706-133660879	Slc26a9	Slc26a9	20108	15862
chr1	134138446	134138780	chr1:134138446-134138780	Lemd1	Lemd1	15556	22475
chr1	134182484	134182814	chr1:134182484-134182814	NoGene	Klhdc8a	12389	5493
chr1	134380218	134380455	chr1:134380218-134380455	Rbbp5	Rbbp5	6275	40234
chr1	134545659	134545934	chr1:134545659-134545934	Nfasc	Nfasc	6225	110577
chr1	134671597	134671832	chr1:134671597-134671832	NoGene	Nfasc	33224	14801
chr1	134904298	134904529	chr1:134904298-134904529	Mdm4	Mdm4	17464	17163
chr1	135119741	135119949	chr1:135119741-135119949	NoGene	Plekha6	22725	12633
chr1	135443531	135443703	chr1:135443531-135443703	NoGene	Snrpe	63154	63045
chr1	135870653	135870841	chr1:135870653-135870841	NoGene	Prelp	52676	14155
chr1	135877861	135878189	chr1:135877861-135878189	NoGene	Fmod	55903	21363
chr1	135981589	135981799	chr1:135981589-135981799	NoGene	Btg2	5858	5433
chr1	136119850	136120089	chr1:136119850-136120089	Adora1	Adora1	11344	20728
chr1	136241123	136241354	chr1:136241123-136241354	NoGene	Ppfia4	11619	11259
chr1	136409705	136410129	chr1:136409705-136410129	NoGene	Rabif	18469	17715
chr1	137512557	137512780	chr1:137512557-137512780	NoGene	Nav1	30626	19908
chr1	137521908	137522152	chr1:137521908-137522152	NoGene	Nav1	39977	10536
chr1	138111188	138111433	chr1:138111188-138111433	5730559C18Rik	5730559C18Rik	19424	13545
chr1	140484460	140484626	chr1:140484460-140484626	Nek7	Nek7	31708	16458
chr1	152074049	152074236	chr1:152074049-152074236	NoGene	Ptgs2os2	61972	20711
chr1	152802183	152802411	chr1:152802183-152802411	Hmcn1	Hmcn1	38154	68595
chr1	153411634	153411813	chr1:153411634-153411813	NoGene	Fam129a	6690	6633
chr1	154084820	154085051	chr1:154084820-154085051	NoGene	1700025G04Rik	147371	131222
chr1	154607357	154608084	chr1:154607357-154608084	NoGene	Arpc5	5588	5237
chr1	154653009	154653260	chr1:154653009-154653260	Ncf2	Ncf2	5727	9035
chr1	154923197	154923427	chr1:154923197-154923427	Nmnat2	Lamc2	110150	15663
chr1	154967066	154967325	chr1:154967066-154967325	NoGene	Lamc2	66252	6268
chr1	157246523	157246889	chr1:157246523-157246889	Xpr1	Xpr1	17685	17477
chr1	157422169	157422598	chr1:157422169-157422598	Acbd6	Acbd6	16920	16677
chr1	157670874	157671075	chr1:157670874-157671075	NoGene	Qsox1	10846	10703
chr1	158134804	158135155	chr1:158134804-158135155	Fam163a	Fam163a	1	12369
chr1	158233395	158233724	chr1:158233395-158233724	Tdrd5	Tdrd5	0	45501
chr1	158258704	158258946	chr1:158258704-158258946	NoGene	Nphs2	17855	20279
chr1	158424845	158425180	chr1:158424845-158425180	NoGene	Soat1	20387	12519
chr1	158668088	158668291	chr1:158668088-158668291	NoGene	Fam20b	19048	18687
chr1	159422077	159422327	chr1:159422077-159422327	NoGene	Sec16b	14600	14917
chr1	160680626	160681017	chr1:160680626-160681017	Pappa2	Pappa2	206552	14903
chr1	160748148	160748378	chr1:160748148-160748378	Pappa2	Pappa2	139191	34983
chr1	163543980	163544222	chr1:163543980-163544222	NoGene	Tnfsf18	119193	7277
chr1	167659787	167659940	chr1:167659787-167659940	NoGene	Rcsd1	21563	6394
chr1	168260463	168260747	chr1:168260463-168260747	NoGene	Tada1	48551	16357
chr1	169453391	169453630	chr1:169453391-169453630	NoGene	Lrrc52	56481	28114
chr1	169733136	169733482	chr1:169733136-169733482	Lmx1a	Lmx1a	113448	126624
chr1	172337925	172338181	chr1:172337925-172338181	Nos1ap	1700015E13Rik	98934	30458
chr1	173410840	173411066	chr1:173410840-173411066	NoGene	Alyref2	22543	9347
chr1	173448084	173448425	chr1:173448084-173448425	Itln1	Alyref2	14476	10517
chr1	173470375	173471084	chr1:173470375-173471084	NoGene	Itln1	4951	11044
chr1	174046170	174046361	chr1:174046170-174046361	Copa	Pex19	10525	10129
chr1	174122401	174122953	chr1:174122401-174122953	Dcaf8	Pea15a	13959	12662
chr1	177928230	177928426	chr1:177928230-177928426	Pld5	Becn2	77771	117215
chr1	178535911	178536139	chr1:178535911-178536139	NoGene	Mir350	166415	194816
chr1	178616714	178616870	chr1:178616714-178616870	NoGene	Mir350	85684	114085
chr1	179312975	179313240	chr1:179312975-179313240	NoGene	Zbtb18	61552	43805
chr1	179449244	179449462	chr1:179449244-179449462	NoGene	Zbtb18	73293	48611
chr1	180206196	180206519	chr1:180206196-180206519	NoGene	Cox20	42765	33589
chr1	181447827	181448203	chr1:181447827-181448203	Smyd3	Smyd3	0	5466
chr1	181633526	181633825	chr1:181633526-181633825	NoGene	Sccpdh	35165	34807
chr1	181853961	181854285	chr1:181853961-181854285	NoGene	Cdc42bpa	36935	8602
chr1	181859157	181859421	chr1:181859157-181859421	NoGene	Cdc42bpa	31799	13798
chr1	182054018	182054438	chr1:182054018-182054438	Cdc42bpa	Adck3	69178	14830
chr1	182186259	182186575	chr1:182186259-182186575	Psen2	Psen2	0	32564
chr1	182198627	182199016	chr1:182198627-182199016	NoGene	Psen2	12197	20123
chr1	182260856	182261297	chr1:182260856-182261297	Itpkb	Gm5069	177	17393
chr1	182434636	182434820	chr1:182434636-182434820	NoGene	6330403A02Rik	21002	36137
chr1	182529975	182530343	chr1:182529975-182530343	Parp1	Mir6904	12644	30840
chr1	182981195	182981407	chr1:182981195-182981407	9130409I23Rik	9130409I23Rik	0	33301
chr1	182997752	182997928	chr1:182997752-182997928	NoGene	9130409I23Rik	16385	49858
chr1	183376006	183376188	chr1:183376006-183376188	Cnih3	Ccdc121	65394	20081
chr1	183949900	183950447	chr1:183949900-183950447	Enah	Enah	0	37682
chr1	184005481	184005730	chr1:184005481-184005730	NoGene	Srp9	49138	6819
chr1	184197184	184197981	chr1:184197184-184197981	NoGene	Degs1	14909	10392
chr1	184825830	184825989	chr1:184825830-184825989	NoGene	Tlr5	58930	12353
chr1	185415698	185415972	chr1:185415698-185415972	NoGene	1700056E22Rik	441905	5912
chr1	185463266	185463521	chr1:185463266-185463521	NoGene	1700056E22Rik	394356	53480
chr1	185701860	185702123	chr1:185701860-185702123	NoGene	1700056E22Rik	155754	12034
chr1	186706614	186706799	chr1:186706614-186706799	C130074G19Rik	C130074G19Rik	116	20784
chr1	187212743	187212982	chr1:187212743-187212982	Eprs	Eprs	25770	12071
chr1	187434825	187435018	chr1:187434825-187435018	NoGene	5033404E19Rik	113641	13812
chr1	189039136	189039537	chr1:189039136-189039537	Spata17;Gpatch2	Gpatch2	0	13183
chr1	190335874	190336084	chr1:190335874-190336084	Ush2a	Ush2a	249158	147758
chr1	191167524	191167861	chr1:191167524-191167861	Kcnk2	Kcnk2	0	61060
chr1	191404200	191404382	chr1:191404200-191404382	NoGene	Cenpf	107583	13476
chr1	191486402	191486592	chr1:191486402-191486592	Cenpf	Cenpf	25373	25258
chr1	191570966	191571141	chr1:191570966-191571141	Ptpn14	Ptpn14	18820	14481
chr1	191885422	191885725	chr1:191885422-191885725	NoGene	Prox1	108834	138901
chr1	191955434	191955915	chr1:191955434-191955915	Prox1	Prox1	38644	208913
chr1	191999178	191999505	chr1:191999178-191999505	NoGene	Prox1	4620	252657
chr1	192469685	192469849	chr1:192469685-192469849	NoGene	Rps6kc1	265800	253795
chr1	192944881	192945123	chr1:192944881-192945123	NoGene	Batf3	22589	22446
chr1	193088498	193088876	chr1:193088498-193088876	NoGene	Nenf	53121	12576
chr1	193706472	193706921	chr1:193706472-193706921	NoGene	Slc30a1	23739	23420
chr1	194420846	194421308	chr1:194420846-194421308	Hhat	Hhat	176105	98291
chr1	195284945	195285112	chr1:195284945-195285112	NoGene	Mir205	48612	6659
chr1	196012662	196012828	chr1:196012662-196012828	NoGene	4930503O07Rik	36125	218813
chr1	196553646	196553808	chr1:196553646-196553808	Plxna2	Mir3962	94387	9501
chr1	196643185	196643437	chr1:196643185-196643437	NoGene	Mir3962	4758	35120
chr10	3308788	3308952	chr10:3308788-3308952	Oprm1	Ipcef1	14404	17180
chr10	4841563	4841882	chr10:4841563-4841882	Syne1	Syne1	45715	6396
chr10	5636261	5636604	chr10:5636261-5636604	Esr1	Esr1	0	12354
chr10	6092379	6092657	chr10:6092379-6092657	NoGene	Akap12	12168	12000
chr10	6127302	6127536	chr10:6127302-6127536	NoGene	Akap12	47091	17943
chr10	7757444	7757694	chr10:7757444-7757694	NoGene	Tab2	81524	44622
chr10	9593241	9593501	chr10:9593241-9593501	Stxbp5	Stxbp5	27337	8191
chr10	9717585	9717738	chr10:9717585-9717738	NoGene	Stxbp5	96748	95477
chr10	10928697	10928884	chr10:10928697-10928884	Shprh	Shprh	59470	10209
chr10	12572597	12572810	chr10:12572597-12572810	Utrn	Utrn	8723	5034
chr10	13043750	13044184	chr10:13043750-13044184	Phactr2	Phactr2	0	46349
chr10	14264762	14265433	chr10:14264762-14265433	Adgrg6	Adgrg6	0	10574
chr10	17667806	17668158	chr10:17667806-17668158	Heca	Heca	0	29888
chr10	19653851	19654093	chr10:19653851-19654093	NoGene	Map3k5	239	26243
chr10	20793954	20794258	chr10:20793954-20794258	Ahi1	Ahi1	33329	40826
chr10	20823604	20823754	chr10:20823604-20823754	NoGene	Myb	57036	11330
chr10	20864735	20865015	chr10:20864735-20865015	Myb	Myb	15775	27626
chr10	20878833	20879045	chr10:20878833-20879045	Myb	Myb	1745	13596
chr10	20880542	20881170	chr10:20880542-20881170	Myb	Myb	0	11471
chr10	21601812	21602156	chr10:21601812-21602156	Sgk1	Sgk1	0	28095
chr10	21666982	21667257	chr10:21666982-21667257	Sgk1	Sgk1	31221	46786
chr10	22395937	22396175	chr10:22395937-22396175	Slc2a12	Slc2a12	31121	25138
chr10	24659414	24659677	chr10:24659414-24659677	NoGene	Arg1	12139	14575
chr10	31073851	31074070	chr10:31073851-31074070	Tpd52l1	Hddc2	40641	40093
chr10	38963777	38963955	chr10:38963777-38963955	NoGene	Wisp3	80178	17344
chr10	40299344	40299668	chr10:40299344-40299668	Slc22a16	Slc22a16	9177	17005
chr10	40692079	40692368	chr10:40692079-40692368	NoGene	Wasf1	88740	30709
chr10	41038364	41038716	chr10:41038364-41038716	NoGene	Fig4	15318	14515
chr10	41591617	41591860	chr10:41591617-41591860	Sesn1	Sesn1	15385	5210
chr10	41703767	41703998	chr10:41703767-41703998	Armc2	Armc2	34190	34093
chr10	42697978	42698216	chr10:42697978-42698216	NoGene	Scml4	117661	26719
chr10	42714120	42714303	chr10:42714120-42714303	NoGene	Scml4	133803	42861
chr10	42990211	42990549	chr10:42990211-42990549	Pdss2	Pdss2	48920	41926
chr10	43140417	43140629	chr10:43140417-43140629	Pdss2	Bend3	58317	31608
chr10	43221065	43221587	chr10:43221065-43221587	Bend3	Bend3	22120	21155
chr10	43227975	43228279	chr10:43227975-43228279	Bend3	Bend3	29030	28065
chr10	44123029	44123254	chr10:44123029-44123254	NoGene	Mir1929	43548	55138
chr10	44167417	44167606	chr10:44167417-44167606	Prdm1	Prdm1	10948	10786
chr10	58798031	58798306	chr10:58798031-58798306	P4ha1	P4ha1	11988	11449
chr10	59942467	59942642	chr10:59942467-59942642	Cdh23	Gm17455	79994	83173
chr10	59967832	59968069	chr10:59967832-59968069	Cdh23	Gm17455	105359	57746
chr10	60365394	60365613	chr10:60365394-60365613	NoGene	Mir6408	20158	25202
chr10	60450269	60450527	chr10:60450269-60450527	NoGene	Mir466j	26799	52787
chr10	60452382	60452765	chr10:60452382-60452765	NoGene	Mir466j	28912	54900
chr10	60626814	60627117	chr10:60626814-60627117	NoGene	Tbata	7595	11100
chr10	60777634	60778226	chr10:60777634-60778226	NoGene	Prf1	17051	20317
chr10	60785686	60785948	chr10:60785686-60785948	Pald1	Prf1	25103	20851
chr10	60832022	60832584	chr10:60832022-60832584	Pald1	Pald1	13687	13470
chr10	60880469	60880816	chr10:60880469-60880816	Nodal	Nodal	0	22773
chr10	61084411	61084708	chr10:61084411-61084708	Npffr1	Npffr1	26180	10506
chr10	61283881	61284113	chr10:61283881-61284113	NoGene	H2afy2	37270	60881
chr10	61848469	61848696	chr10:61848469-61848696	Hkdc1	Hk1	5814	44971
chr10	61853550	61853937	chr10:61853550-61853937	Hkdc1	Hk1	10895	50052
chr10	61855807	61856031	chr10:61855807-61856031	Hkdc1	Hk1	13152	52309
chr10	61864782	61865027	chr10:61864782-61865027	Hkdc1	Hkdc1	20178	47672
chr10	62152904	62153197	chr10:62152904-62153197	Stox1	Mir7215	7649	38398
chr10	62555993	62556152	chr10:62555993-62556152	NoGene	Atoh7	6752	34903
chr10	62562680	62562920	chr10:62562680-62562920	Atoh7	Atoh7	0	28135
chr10	62900234	62900422	chr10:62900234-62900422	Ctnna3	Ctnna3	7389	7012
chr10	66540610	66540889	chr10:66540610-66540889	Reep3	Reep3	18847	5433
chr10	67228977	67229384	chr10:67228977-67229384	NoGene	Zfp365	146026	18316
chr10	67717117	67717378	chr10:67717117-67717378	Arid5b	Arid5b	24096	5300
chr10	68861295	68861707	chr10:68861295-68861707	NoGene	Cdk1	45636	45328
chr10	69081364	69081609	chr10:69081364-69081609	Ank3	Ank3	84909	6254
chr10	69519941	69520477	chr10:69519941-69520477	NoGene	Ccdc6	39392	26627
chr10	70355154	70355428	chr10:70355154-70355428	NoGene	D630013N20Rik	236444	8970
chr10	71021411	71021669	chr10:71021411-71021669	NoGene	Ipmk	210871	194310
chr10	75083721	75083893	chr10:75083721-75083893	NoGene	Susd2	22860	46260
chr10	75735108	75735405	chr10:75735108-75735405	Dip2a	S100b	18528	9421
chr10	76348795	76349008	chr10:76348795-76349008	Pcbp3	Pcbp3	75684	16451
chr10	76432668	76433091	chr10:76432668-76433091	NoGene	Pcbp3	7977	7581
chr10	76772556	76772807	chr10:76772556-76772807	Adarb1	Pofut2	50512	31707
chr10	76774540	76774873	chr10:76774540-76774873	Adarb1	Pofut2	52496	33691
chr10	77055510	77055853	chr10:77055510-77055853	Pttg1ip	Pttg1ip	10999	12844
chr10	77194190	77194341	chr10:77194190-77194341	Tspear	Gm10100	4960	33873
chr10	77289970	77290280	chr10:77289970-77290280	Tspear	Krtap10-4	156	36820
chr10	77423337	77423545	chr10:77423337-77423545	Trpm2	Trpm2	9072	17475
chr10	77609411	77609596	chr10:77609411-77609596	NoGene	D10Jhu81e	22917	22791
chr10	77735454	77735887	chr10:77735454-77735887	Agpat3	Trappc10	28068	6085
chr10	77846228	77846657	chr10:77846228-77846657	NoGene	Mir6907	24633	12296
chr10	77970523	77970867	chr10:77970523-77970867	NoGene	Pdxk	42831	25670
chr10	78068574	78068893	chr10:78068574-78068893	NoGene	Olfr1357	11926	9248
chr10	79180011	79180234	chr10:79180011-79180234	Hcn2	Hcn2	633	9210
chr10	79217703	79217936	chr10:79217703-79217936	Fgf22	Fgf22	0	8157
chr10	79249594	79249808	chr10:79249594-79249808	Prss57	Prss57	1922	5875
chr10	79488197	79488537	chr10:79488197-79488537	Hmha1	Hmha1	5778	7414
chr10	79488809	79488989	chr10:79488809-79488989	Hmha1	Hmha1	6390	6962
chr10	79674999	79675368	chr10:79674999-79675368	NoGene	Mum1	13975	13582
chr10	79908972	79909463	chr10:79908972-79909463	NoGene	Tcf3	12575	11880
chr10	79984750	79984947	chr10:79984750-79984947	Atp8b3	Atp8b3	16922	11611
chr10	80299742	80300059	chr10:80299742-80300059	Lingo3	Lingo3	6725	9928
chr10	82405717	82405923	chr10:82405717-82405923	NoGene	Chst11	42319	19268
chr10	82417790	82418206	chr10:82417790-82418206	NoGene	Chst11	30036	6985
chr10	83006024	83006256	chr10:83006024-83006256	NoGene	A230046K03Rik	430	8968
chr10	83006596	83006843	chr10:83006596-83006843	A230046K03Rik	A230046K03Rik	0	9540
chr10	83256302	83256500	chr10:83256302-83256500	NoGene	1500009L16Rik	70693	67681
chr10	83789348	83789579	chr10:83789348-83789579	NoGene	Nuak1	113637	12606
chr10	83880386	83880612	chr10:83880386-83880612	Nuak1	Nuak1	22604	16122
chr10	83955809	83955968	chr10:83955809-83955968	4930463O16Rik	4930463O16Rik	4772	27311
chr10	84222931	84223136	chr10:84222931-84223136	Rfx4	Rfx4	4139	32796
chr10	84497949	84498166	chr10:84497949-84498166	NoGene	Fhl4	67074	8828
chr10	84891018	84891235	chr10:84891018-84891235	Btbd11	Btbd11	41460	41361
chr10	85080869	85081055	chr10:85080869-85081055	Btbd11	Btbd11	19714	19605
chr10	85984785	85984972	chr10:85984785-85984972	NoGene	Syn3	23145	22705
chr10	88002230	88002604	chr10:88002230-88002604	Mybpc1	Chpt1	35516	35255
chr10	90693030	90693367	chr10:90693030-90693367	NoGene	Tmpo	58667	10674
chr10	92962475	92962699	chr10:92962475-92962699	Hal	Hal	10963	39855
chr10	94078088	94078383	chr10:94078088-94078383	NoGene	Mir7211	29145	5700
chr10	94710968	94711230	chr10:94710968-94711230	Cradd	Cradd	75501	64952
chr10	98453658	98453813	chr10:98453658-98453813	Atp2b1	Atp2b1	75873	13553
chr10	104675303	104675646	chr10:104675303-104675646	Tmtc2	Tmtc2	335889	60142
chr10	109880949	109881186	chr10:109880949-109881186	NoGene	9230102K24Rik	156520	40652
chr10	110817837	110818030	chr10:110817837-110818030	NoGene	Bbs10	82103	8763
chr10	115910566	115911103	chr10:115910566-115911103	Kcnmb4;Kcnmb4os2	Kcnmb4	0	54940
chr10	116264329	116264645	chr10:116264329-116264645	Myrfl	Myrfl	69290	63901
chr10	116703193	116703456	chr10:116703193-116703456	NoGene	Lyz2	15872	41292
chr10	116996135	116996326	chr10:116996135-116996326	NoGene	Cpm	70230	12100
chr10	117125311	117125554	chr10:117125311-117125554	NoGene	Mdm2	22260	10918
chr10	117313043	117313234	chr10:117313043-117313234	NoGene	Rap1b	30014	8367
chr10	118134774	118134985	chr10:118134774-118134985	NoGene	Tmevpg1	141194	96990
chr10	118890422	118890650	chr10:118890422-118890650	NoGene	Grip1	440	161670
chr10	119695939	119696199	chr10:119695939-119696199	NoGene	Llph	31824	10971
chr10	120106957	120107144	chr10:120106957-120107144	NoGene	4921513I03Rik	95644	16703
chr10	120258890	120259404	chr10:120258890-120259404	Msrb3	Gm15910	35281	10853
chr10	120541242	120541492	chr10:120541242-120541492	NoGene	Wif1	70183	69255
chr10	120783640	120783850	chr10:120783640-120783850	NoGene	Gns	18296	18093
chr10	120895178	120895726	chr10:120895178-120895726	Rassf3	Rassf3	17580	6388
chr10	121046364	121046609	chr10:121046364-121046609	Xpot	Xpot	16763	16401
chr10	121388717	121389096	chr10:121388717-121389096	Srgap1	Srgap1	95275	9085
chr10	127072728	127072937	chr10:127072728-127072937	NoGene	Stat6	7105	7015
chr10	127212804	127213187	chr10:127212804-127213187	NoGene	Rdh9	274	15964
chr10	127403750	127404028	chr10:127403750-127404028	NoGene	Hsd17b6	40536	48079
chr10	127586659	127587012	chr10:127586659-127587012	Rbms2	Rbms2	26612	26372
chr10	127854449	127854739	chr10:127854449-127854739	Rnf41	Rnf41	5778	5563
chr10	128174357	128174717	chr10:128174357-128174717	Dgka	Dgka	6395	6217
chr11	3309117	3309430	chr11:3309117-3309430	Limk2	Limk2	0	13839
chr11	3611045	3611222	chr11:3611045-3611222	Osbp2	Osbp2	11008	26444
chr11	4270162	4270374	chr11:4270162-4270374	Hormad2	Hormad2	70711	30920
chr11	4333683	4333924	chr11:4333683-4333924	Hormad2	Hormad2	7161	32135
chr11	4518506	4518880	chr11:4518506-4518880	NoGene	Gm11961	8889	11548
chr11	4659542	4659740	chr11:4659542-4659740	NoGene	Cabp7	12762	12093
chr11	4773811	4774198	chr11:4773811-4774198	Nipsnap1	Nipsnap1	0	15055
chr11	4816229	4816477	chr11:4816229-4816477	Thoc5	AA413626	2042	20827
chr11	5292643	5292798	chr11:5292643-5292798	Znrf3	Znrf3	10901	10936
chr11	5413987	5414361	chr11:5413987-5414361	NoGene	Xbp1	6283	6302
chr11	5710897	5711278	chr11:5710897-5711278	NoGene	Pgam2	7099	14852
chr11	6029549	6029808	chr11:6029549-6029808	Nudcd3	Rps15a-ps6	43526	58155
chr11	6153305	6153654	chr11:6153305-6153654	NoGene	Ddx56	14078	13929
chr11	14343488	14343710	chr11:14343488-14343710	NoGene	1700046C09Rik	155518	1575629
chr11	16951832	16952142	chr11:16951832-16952142	Cnrip1	Cnrip1	0	100237
chr11	17121212	17121490	chr11:17121212-17121490	Wdr92	Wdr92	9317	8952
chr11	18575091	18575291	chr11:18575091-18575291	NoGene	Meis1	343681	42359
chr11	20088479	20088816	chr11:20088479-20088816	NoGene	Rab1a	12789	12098
chr11	20337896	20338091	chr11:20337896-20338091	NoGene	Sertad2	105165	7839
chr11	21893620	21893872	chr11:21893620-21893872	NoGene	Otx1	7782	7717
chr11	23754043	23754372	chr11:23754043-23754372	NoGene	Papolg	40898	40770
chr11	23754971	23755176	chr11:23754971-23755176	NoGene	Papolg	40094	39966
chr11	29611423	29611677	chr11:29611423-29611677	Rtn4	Rtn4	6886	5569
chr11	30394013	30394181	chr11:30394013-30394181	NoGene	4930505A04Rik	22185	21920
chr11	33473224	33473538	chr11:33473224-33473538	Gabrp	Gabrp	5419	26149
chr11	34193340	34193689	chr11:34193340-34193689	Dock2	Fam196b	21133	364316
chr11	35190247	35190506	chr11:35190247-35190506	Slit3	Mir218-2	239812	30646
chr11	35668459	35668695	chr11:35668459-35668695	Wwc1	Rars	20430	10224
chr11	40904030	40904249	chr11:40904030-40904249	NoGene	Ccng1	335243	32353
chr11	43511692	43511980	chr11:43511692-43511980	Pwwp2a	Pwwp2a	16193	5102
chr11	44363919	44364305	chr11:44363919-44364305	Rnf145	Rnf145	31041	30142
chr11	45327742	45327904	chr11:45327742-45327904	NoGene	F630206G17Rik	293681	172632
chr11	45674721	45675013	chr11:45674721-45675013	Clint1	Clint1	9256	9119
chr11	45680036	45680267	chr11:45680036-45680267	Clint1	Clint1	14571	14434
chr11	45688858	45689047	chr11:45688858-45689047	Clint1	Clint1	23393	8625
chr11	45746865	45747173	chr11:45746865-45747173	Lsm11	Lsm11	11264	6252
chr11	45966724	45966909	chr11:45966724-45966909	Nipal4	Nipal4	12952	37217
chr11	46080110	46080496	chr11:46080110-46080496	Cyfip2	Fndc9	31052	20292
chr11	46791196	46791363	chr11:46791196-46791363	NoGene	Timd4	166896	151271
chr11	48660211	48660464	chr11:48660211-48660464	Trim7	Trim7	20572	8600
chr11	48813205	48813365	chr11:48813205-48813365	NoGene	Tgtp2	7450	80238
chr11	49478994	49479233	chr11:49478994-49479233	NoGene	Scgb3a1	1898	46906
chr11	49584195	49584616	chr11:49584195-49584616	NoGene	Gfpt2	23041	12289
chr11	50015350	50015589	chr11:50015350-50015589	Sqstm1	Sqstm1	8733	7961
chr11	50383593	50383818	chr11:50383593-50383818	NoGene	Adamts2	31769	31501
chr11	50508788	50509082	chr11:50508788-50509082	Adamts2	Adamts2	93202	20441
chr11	51103280	51103960	chr11:51103280-51103960	Col23a1	Col23a1	0	25003
chr11	51608839	51609178	chr11:51608839-51609178	NoGene	Sar1b	31675	9526
chr11	51669064	51669337	chr11:51669064-51669337	Jade2	Jade2	1646	10151
chr11	51982856	51983046	chr11:51982856-51983046	NoGene	Olfr1372-ps1	11448	38602
chr11	52037879	52038206	chr11:52037879-52038206	NoGene	Skp1a	7291	6912
chr11	52525408	52525743	chr11:52525408-52525743	NoGene	Fstl4	52465	55428
chr11	52643644	52643805	chr11:52643644-52643805	Fstl4	Fstl4	65437	173664
chr11	52782422	52782651	chr11:52782422-52782651	Fstl4	Gm11186	150907	270479
chr11	53073962	53074391	chr11:53073962-53074391	Hspa4	Hspa4	39590	14425
chr11	53082078	53082319	chr11:53082078-53082319	Hspa4	Hspa4	31662	22541
chr11	53155689	53155913	chr11:53155689-53155913	NoGene	Aff4	8356	8156
chr11	54168060	54168394	chr11:54168060-54168394	Acsl6	Meikin	15760	14014
chr11	55017662	55017913	chr11:55017662-55017913	Slc36a1	Slc36a1	0	23647
chr11	55150017	55150192	chr11:55150017-55150192	NoGene	Fat2	24259	33600
chr11	55200005	55200292	chr11:55200005-55200292	NoGene	Sparc	33290	19004
chr11	55353253	55353510	chr11:55353253-55353510	Glra1	Gm12238	57046	20670
chr11	55378577	55378842	chr11:55378577-55378842	Glra1	Glra1	42858	45994
chr11	55421285	55421591	chr11:55421285-55421591	Glra1	Glra1	109	87247
chr11	55462333	55462554	chr11:55462333-55462554	NoGene	Glra1	40634	46284
chr11	55740766	55740949	chr11:55740766-55740949	NoGene	Nmur2	113540	231466
chr11	56088857	56089231	chr11:56088857-56089231	NoGene	Nmur2	234369	65712
chr11	56787866	56788074	chr11:56787866-56788074	NoGene	Gria1	37046	116686
chr11	57023010	57023226	chr11:57023010-57023226	Gria1	Gria1	196463	117690
chr11	57317417	57317650	chr11:57317417-57317650	Fam114a2	Fam114a2	14496	14385
chr11	57806609	57806852	chr11:57806609-57806852	NoGene	Larp1	15714	15075
chr11	58017665	58017843	chr11:58017665-58017843	Igtp	Igtp	4608	35469
chr11	58052678	58053054	chr11:58052678-58053054	NoGene	Irgm2	24200	62298
chr11	58432134	58432449	chr11:58432134-58432449	NoGene	2210407C18Rik	5141	19292
chr11	58911139	58911353	chr11:58911139-58911353	Obscn	Obscn	38524	65389
chr11	59078233	59078467	chr11:59078233-59078467	Wnt3a	Wnt3a	25786	36149
chr11	59746167	59746343	chr11:59746167-59746343	NoGene	1810063I02Rik	11167	15178
chr11	59973095	59973274	chr11:59973095-59973274	Rai1	Rai1	19512	5355
chr11	59990206	59990395	chr11:59990206-59990395	Rai1	Mir6921	23724	22466
chr11	60293207	60293440	chr11:60293207-60293440	Myo15	Myo15	10367	42655
chr11	60856269	60856419	chr11:60856269-60856419	Kcnj12	Kcnj12	20204	16743
chr11	60953655	60953998	chr11:60953655-60953998	NoGene	Tnfrsf13b	339	34479
chr11	62178411	62178626	chr11:62178411-62178626	Ncor1	Ncor1	73391	55220
chr11	62215510	62215700	chr11:62215510-62215700	Ncor1	Ncor1	36317	55016
chr11	63492412	63492649	chr11:63492412-63492649	NoGene	Hs3st3b1	243137	103214
chr11	63666482	63666703	chr11:63666482-63666703	NoGene	Hs3st3b1	69083	68988
chr11	63727855	63728252	chr11:63727855-63728252	Hs3st3b1	Hs3st3b1	7534	7439
chr11	64976261	64976474	chr11:64976261-64976474	Arhgap44	Arhgap44	0	33650
chr11	66674206	66674413	chr11:66674206-66674413	NoGene	Pirt	51080	95361
chr11	67269012	67269491	chr11:67269012-67269491	NoGene	Gas7	77009	31894
chr11	67471698	67471894	chr11:67471698-67471894	Gas7	Rcvrn	36934	21587
chr11	68054214	68054402	chr11:68054214-68054402	Ntn1	Mir6406	19821	18174
chr11	68369400	68369769	chr11:68369400-68369769	Mfsd6l	Mfsd6l	0	67226
chr11	69010788	69011216	chr11:69010788-69011216	Alox8	Alox8	129	37515
chr11	69026329	69026521	chr11:69026329-69026521	NoGene	Alox8	14985	22210
chr11	69154240	69154619	chr11:69154240-69154619	Chd3os	Chd3os	0	5574
chr11	69243594	69243895	chr11:69243594-69243895	Dnah2	Kdm6b	16418	10868
chr11	69286766	69287233	chr11:69286766-69287233	Dnah2	Kdm6b	59590	29453
chr11	69317100	69317678	chr11:69317100-69317678	Dnah2	Dnah2	44932	42084
chr11	69727391	69727622	chr11:69727391-69727622	NoGene	Gps2	72	5493
chr11	69904572	69904767	chr11:69904572-69904767	NoGene	Asgr2	1379	61204
chr11	70111751	70112030	chr11:70111751-70112030	NoGene	Alox12e	23990	9724
chr11	70231766	70232013	chr11:70231766-70232013	NoGene	Pelp1	8234	7929
chr11	70591225	70591607	chr11:70591225-70591607	NoGene	Zfp3	13277	11263
chr11	70658021	70658351	chr11:70658021-70658351	Rabep1	Rabep1	0	21700
chr11	70688957	70689183	chr11:70688957-70689183	Rabep1	Rabep1	30695	8521
chr11	70859774	70860043	chr11:70859774-70860043	NoGene	6330403K07Rik	12656	5955
chr11	71166749	71166971	chr11:71166749-71166971	NoGene	Nlrp1c-ps	68016	272374
chr11	71183880	71184085	chr11:71183880-71184085	NoGene	Nlrp1c-ps	85147	255260
chr11	71864519	71864827	chr11:71864519-71864827	Pitpnm3	Fam64a	8516	8428
chr11	72728122	72728369	chr11:72728122-72728369	Zzef1	Atp2a3	46302	66056
chr11	72921074	72921301	chr11:72921074-72921301	Itgae	Itgae	16978	23358
chr11	74267344	74267733	chr11:74267344-74267733	Rap1gap2	Olfr412	89172	5305
chr11	74513973	74514270	chr11:74513973-74514270	Pafah1b1	Pafah1b1	23090	23007
chr11	75045876	75046264	chr11:75045876-75046264	Rtn4rl1	Rtn4rl1	38382	41689
chr11	75123353	75123554	chr11:75123353-75123554	Rpa1	Rpa1	38331	30302
chr11	75633734	75634082	chr11:75633734-75634082	NoGene	Doc2b	24173	6738
chr11	76004446	76004629	chr11:76004446-76004629	NoGene	Fam57a	10929	10673
chr11	76169288	76169484	chr11:76169288-76169484	Nxn	Nxn	43159	18684
chr11	76372430	76373002	chr11:76372430-76373002	Abr	Abr	11884	18445
chr11	76531380	76531676	chr11:76531380-76531676	NoGene	Tusc5	38006	17910
chr11	76605590	76605971	chr11:76605590-76605971	Cpd	Gosr1	28534	28346
chr11	76698216	76698472	chr11:76698216-76698472	NoGene	Tmigd1	19575	26394
chr11	76783950	76784393	chr11:76783950-76784393	Blmh	Blmh	24793	16480
chr11	76837410	76837567	chr11:76837410-76837567	Slc6a4	Slc6a4	25312	26303
chr11	77029018	77030124	chr11:77029018-77030124	Ssh2	Ssh2	0	30229
chr11	77043386	77043765	chr11:77043386-77043765	Ssh2	Ssh2	13460	44597
chr11	77202548	77202822	chr11:77202548-77202822	Ssh2	Ssh2	40767	40428
chr11	77364865	77365317	chr11:77364865-77365317	Taok1	Abhd15	36247	36690
chr11	77576827	77577066	chr11:77576827-77577066	NoGene	Myo18a	13671	19553
chr11	77640856	77641084	chr11:77640856-77641084	Myo18a	Myo18a	26057	9215
chr11	78156866	78157077	chr11:78156866-78157077	Unc119	Unc119	0	14819
chr11	78564886	78565563	chr11:78564886-78565563	Fam58b	Fam58b	0	53193
chr11	78721082	78721496	chr11:78721082-78721496	NoGene	Nos2	12793	20210
chr11	78973865	78974020	chr11:78973865-78974020	NoGene	Ksr1	14010	13672
chr11	79162345	79162563	chr11:79162345-79162563	Nf1	Nf1	8952	9032
chr11	79270652	79270845	chr11:79270652-79270845	Nf1	AU040972	26688	43071
chr11	79278397	79278624	chr11:79278397-79278624	Nf1	AU040972	18909	50816
chr11	79452699	79453073	chr11:79452699-79453073	Rab11fip4	Rab11fip4os1	16035	20754
chr11	79685653	79685952	chr11:79685653-79685952	NoGene	Utp6	89937	28759
chr11	79800479	79800708	chr11:79800479-79800708	NoGene	Suz12	5900	5351
chr11	79902758	79903365	chr11:79902758-79903365	Atad5	Atad5	0	7800
chr11	80071773	80071931	chr11:80071773-80071931	Rhot1	Rhbdl3	42483	26192
chr11	80090715	80091152	chr11:80090715-80091152	NoGene	Rhbdl3	23262	6971
chr11	80171866	80172174	chr11:80171866-80172174	NoGene	5730455P16Rik	19343	6236
chr11	80190614	80190764	chr11:80190614-80190764	5730455P16Rik	5730455P16Rik	753	5834
chr11	80354315	80354619	chr11:80354315-80354619	Myo1d	C030013C21Rik	31708	40581
chr11	80409864	80410165	chr11:80409864-80410165	Myo1d	C030013C21Rik	87257	32494
chr11	80432203	80432456	chr11:80432203-80432456	Myo1d	C030013C21Rik	109596	10203
chr11	80676320	80676679	chr11:80676320-80676679	Spaca3	Spaca3	4430	13920
chr11	80966100	80966385	chr11:80966100-80966385	Asic2	Asic2	20	56321
chr11	81120966	81121168	chr11:81120966-81121168	Asic2	Asic2	154562	103691
chr11	81148420	81148699	chr11:81148420-81148699	Asic2	Asic2	182016	76160
chr11	81301233	81301524	chr11:81301233-81301524	Asic2	1700071K01Rik	85517	76116
chr11	81560594	81560835	chr11:81560594-81560835	Asic2	5530401A14Rik	113344	161462
chr11	82044014	82044338	chr11:82044014-82044338	NoGene	Ccl1	50701	23075
chr11	82050984	82051447	chr11:82050984-82051447	NoGene	Ccl1	57671	30045
chr11	82131620	82131865	chr11:82131620-82131865	NoGene	Tmem132e	70537	43764
chr11	82247799	82248138	chr11:82247799-82248138	Tmem132e	Tmem132e	45398	159943
chr11	82432720	82432898	chr11:82432720-82432898	NoGene	Gm11426	13957	144428
chr11	82547363	82547609	chr11:82547363-82547609	Cct6b	Cct6b	30214	29717
chr11	82612855	82613068	chr11:82612855-82613068	Lig3	Lig3	18245	17843
chr11	83035627	83035849	chr11:83035627-83035849	NoGene	AI662270	1229	29500
chr11	83195228	83195451	chr11:83195228-83195451	Ap2b1	Rasl10b	28123	61011
chr11	83222824	83223058	chr11:83222824-83223058	NoGene	Rasl10b	516	33404
chr11	83731949	83732194	chr11:83731949-83732194	NoGene	Ddx52	23398	23182
chr11	83967560	83967849	chr11:83967560-83967849	Gm11437	Gm11437	13129	24235
chr11	84757460	84757732	chr11:84757460-84757732	NoGene	Car4	13524	63106
chr11	84788335	84788766	chr11:84788335-84788766	NoGene	Car4	17080	93981
chr11	84996545	84996780	chr11:84996545-84996780	NoGene	1700125H20Rik	11948	25327
chr11	85070328	85070484	chr11:85070328-85070484	NoGene	Appbp2os	21661	9253
chr11	85113430	85113635	chr11:85113430-85113635	NoGene	Ppm1d	11121	10852
chr11	85447818	85448091	chr11:85447818-85448091	Bcas3	Bcas3os1	85155	24520
chr11	85676033	85676261	chr11:85676033-85676261	NoGene	Tbx4	27304	13072
chr11	86206549	86206907	chr11:86206549-86206907	NoGene	Med13	35523	10809
chr11	86479627	86479854	chr11:86479627-86479854	Vmp1	Vmp1	17470	13267
chr11	86657795	86658086	chr11:86657795-86658086	NoGene	Dhx40	36634	8104
chr11	86989769	86989996	chr11:86989769-86989996	Trim37	Trim37	49193	48713
chr11	87156408	87156623	chr11:87156408-87156623	Ppm1e	Ppm1e	15873	15641
chr11	87598838	87599080	chr11:87598838-87599080	Bzrap1	Mpo	8206	6540
chr11	87644093	87644256	chr11:87644093-87644256	NoGene	Lpo	4478	22315
chr11	87762256	87762430	chr11:87762256-87762430	NoGene	Olfr464	33752	38514
chr11	88238660	88238925	chr11:88238660-88238925	Msi2	Mir378b	72386	30095
chr11	88407880	88408179	chr11:88407880-88408179	Msi2	0610039H22Rik	72386	41079
chr11	88540549	88540815	chr11:88540549-88540815	Msi2	Msi2	38728	38720
chr11	88627569	88627979	chr11:88627569-88627979	NoGene	C030037D09Rik	47613	47526
chr11	88742799	88743188	chr11:88742799-88743188	NoGene	Akap1	16900	16420
chr11	88770258	88770700	chr11:88770258-88770700	Scpep1os	Scpep1os	3017	43879
chr11	89407628	89407851	chr11:89407628-89407851	NoGene	Ankfn1	7760	33306
chr11	89557525	89557797	chr11:89557525-89557797	NoGene	Ankfn1	157657	23518
chr11	94490986	94491346	chr11:94490986-94491346	Lrrc59	Lrrc59	0	23916
chr11	94581085	94581440	chr11:94581085-94581440	NoGene	Gm11541	15273	42092
chr11	94587987	94588246	chr11:94587987-94588246	NoGene	Gm11541	22175	48994
chr11	94601013	94601228	chr11:94601013-94601228	NoGene	Gm11545	21268	62020
chr11	94646596	94646943	chr11:94646596-94646943	Tmem92	Tmem92	2580	87277
chr11	94929265	94929415	chr11:94929265-94929415	Itga3	Itga3	1097	8519
chr11	95029763	95030663	chr11:95029763-95030663	NoGene	Dlx4	22649	7799
chr11	95155728	95155928	chr11:95155728-95155928	Kat7	Kat7	15632	14875
chr11	95556609	95556967	chr11:95556609-95556967	NoGene	Zfp652os	17101	8957
chr11	95566637	95567349	chr11:95566637-95567349	Zfp652os	Zfp652os	6719	6516
chr11	95854627	95854807	chr11:95854627-95854807	Igf2bp1	Igf2bp1	12451	11858
chr11	95868320	95868663	chr11:95868320-95868663	NoGene	Igf2bp1	1063	10671
chr11	95904011	95904203	chr11:95904011-95904203	Snf8	Snf8	7781	8217
chr11	96091589	96091990	chr11:96091589-96091990	NoGene	Gm53	20984	29546
chr11	96157277	96157455	chr11:96157277-96157455	Hoxb5os	Hoxb6	3030	16757
chr11	96187198	96187456	chr11:96187198-96187456	Hoxb3	Hoxb3	2759	46678
chr11	96372403	96372671	chr11:96372403-96372671	Skap1	Skap1	46499	91456
chr11	96386646	96386910	chr11:96386646-96386910	Skap1	Skap1	60742	77217
chr11	96500038	96500431	chr11:96500038-96500431	Skap1	Snx11	138438	15572
chr11	96551832	96552037	chr11:96551832-96552037	Skap1	Snx11	86832	35039
chr11	96672405	96672746	chr11:96672405-96672746	NoGene	Nfe2l1	12581	11257
chr11	97093692	97093981	chr11:97093692-97093981	Npepps	Kpnb1	44487	24919
chr11	97366948	97367200	chr11:97366948-97367200	NoGene	4933428G20Rik	5295	18220
chr11	97456033	97456214	chr11:97456033-97456214	NoGene	2410003L11Rik	3611	18728
chr11	97617242	97617438	chr11:97617242-97617438	Cwc25	Cwc25	10489	10351
chr11	97823652	97824231	chr11:97823652-97824231	Plxdc1	Plxdc1	23529	8405
chr11	97954914	97955113	chr11:97954914-97955113	Fbxl20	Stac2	40139	31105
chr11	97962484	97962673	chr11:97962484-97962673	Fbxl20	Stac2	47709	38675
chr11	98142486	98142823	chr11:98142486-98142823	NoGene	Mir5119	18567	12819
chr11	98318908	98319158	chr11:98318908-98319158	NoGene	Grb7	10761	18439
chr11	98319222	98319466	chr11:98319222-98319466	NoGene	Grb7	11075	18753
chr11	98345814	98346047	chr11:98345814-98346047	Ikzf3	Grb7	37667	45345
chr11	98395462	98395703	chr11:98395462-98395703	Ikzf3	Ikzf3	11642	16525
chr11	98460841	98461046	chr11:98460841-98461046	Lrrc3c	Lrrc3c	1237	10875
chr11	98955466	98955773	chr11:98955466-98955773	NoGene	Tns4	4847	11292
chr11	99276559	99276770	chr11:99276559-99276770	NoGene	Krt12	6803	28906
chr11	100302261	100302590	chr11:100302261-100302590	Nt5c3b	Nt5c3b	0	25180
chr11	100449121	100449491	chr11:100449121-100449491	Dnajc7	Cnp	11917	17633
chr11	100734187	100734621	chr11:100734187-100734621	Stat5a	Stat5a	12390	12315
chr11	100779695	100779912	chr11:100779695-100779912	Stat3	Stat3	20942	20765
chr11	101087619	101087909	chr11:101087619-101087909	Ezh1	Ezh1	0	26308
chr11	101209924	101210138	chr11:101209924-101210138	NoGene	Aoc3	18005	10034
chr11	101212764	101213012	chr11:101212764-101213012	NoGene	G6pc	16018	12874
chr11	101259630	101259841	chr11:101259630-101259841	NoGene	Aarsd1	18906	25988
chr11	101389535	101389794	chr11:101389535-101389794	Brca1	Brca1	23475	11993
chr11	101447579	101447852	chr11:101447579-101447852	Tmem106a	Tmem106a	4024	23468
chr11	101730426	101730784	chr11:101730426-101730784	NoGene	Meox1	24884	11813
chr11	101880107	101880337	chr11:101880107-101880337	Mpp3	Mpp3	7932	33750
chr11	101938122	101938408	chr11:101938122-101938408	Mpp2	Mpp2	11421	9920
chr11	102244229	102244765	chr11:102244229-102244765	NoGene	Bloodlinc	5896	10983
chr11	102575355	102575730	chr11:102575355-102575730	NoGene	Ccdc43	16317	13896
chr11	102722689	102723082	chr11:102722689-102723082	Eftud2	Eftud2	19207	31220
chr11	102850470	102850920	chr11:102850470-102850920	NoGene	Mir6931	10315	6804
chr11	103003868	103004167	chr11:103003868-103004167	NoGene	Hexim2	9196	9101
chr11	103020318	103020601	chr11:103020318-103020601	NoGene	Fmnl1	11851	15008
chr11	103066393	103066571	chr11:103066393-103066571	1700023F06Rik	1700023F06Rik	3291	29746
chr11	103079527	103079767	chr11:103079527-103079767	Spata32	Spata32	0	27866
chr11	103094388	103094573	chr11:103094388-103094573	Map3k14	Spata32	14643	13060
chr11	103163910	103164064	chr11:103163910-103164064	NoGene	Map3k14	35196	9179
chr11	103186420	103186923	chr11:103186420-103186923	NoGene	Arhgap27	19093	6959
chr11	103326211	103326649	chr11:103326211-103326649	NoGene	Plekhm1	52234	51993
chr11	103611156	103611498	chr11:103611156-103611498	NoGene	Wnt9b	22	30035
chr11	103625130	103625341	chr11:103625130-103625341	NoGene	Wnt3	10148	16192
chr11	103796334	103796577	chr11:103796334-103796577	Nsf	Nsf	18793	30944
chr11	103821560	103821809	chr11:103821560-103821809	NoGene	Nsf	6191	5712
chr11	103994002	103994189	chr11:103994002-103994189	Crhr1	Crhr1	0	25107
chr11	104040173	104040369	chr11:104040173-104040369	NoGene	Sppl2c	7272	20609
chr11	104293226	104293460	chr11:104293226-104293460	Kansl1	Kansl1	10145	9405
chr11	104618706	104618905	chr11:104618706-104618905	NoGene	Itgb3	149393	64462
chr11	104880593	104880755	chr11:104880593-104880755	NoGene	Efcab3	72778	66375
chr11	105005185	105005601	chr11:105005185-105005601	NoGene	Mettl2	17447	15714
chr11	105773024	105773216	chr11:105773024-105773216	Tanc2	Cyb561	32245	9832
chr11	105850446	105850732	chr11:105850446-105850732	Ace	Gm11651	3439	35161
chr11	105869085	105869348	chr11:105869085-105869348	NoGene	Kcnh6	169	28363
chr11	106124105	106124443	chr11:106124105-106124443	Psmc5	Smarcd2	4503	6397
chr11	106253171	106253369	chr11:106253171-106253369	NoGene	Icam2	9217	78110
chr11	106301617	106302559	chr11:106301617-106302559	Ern1	Ern1	46551	28920
chr11	106312901	106313090	chr11:106312901-106313090	Ern1	Ern1	36020	18389
chr11	106480083	106480292	chr11:106480083-106480292	NoGene	Tex2	5840	5169
chr11	106518314	106518627	chr11:106518314-106518627	Pecam1	Tex2	44071	8770
chr11	106583946	106584543	chr11:106583946-106584543	NoGene	Pecam1	7352	55635
chr11	106758873	106759251	chr11:106758873-106759251	Smurf2	Smurf2	22778	21532
chr11	106792651	106793286	chr11:106792651-106793286	NoGene	Smurf2	10623	10363
chr11	107340669	107341357	chr11:107340669-107341357	Psmd12	Psmd12	0	5973
chr11	107858727	107858973	chr11:107858727-107858973	Prkca	Mir7223	566	41347
chr11	108338474	108338665	chr11:108338474-108338665	Cep112	Cep112	51895	27077
chr11	108920847	108921119	chr11:108920847-108921119	NoGene	E030025P04Rik	84564	73737
chr11	108946795	108947062	chr11:108946795-108947062	NoGene	E030025P04Rik	58621	91857
chr11	109105999	109106338	chr11:109105999-109106338	Rgs9	Rgs9	53157	56397
chr11	109133847	109134137	chr11:109133847-109134137	Rgs9	Rgs9	25358	58555
chr11	109334421	109334658	chr11:109334421-109334658	Slc16a6	Slc16a6	0	32785
chr11	109349871	109350168	chr11:109349871-109350168	Arsg	Slc16a6	14962	48235
chr11	111190621	111190860	chr11:111190621-111190860	NoGene	Kcnj2	263144	263081
chr11	112084108	112084491	chr11:112084108-112084491	NoGene	BC006965	488179	48770
chr11	113489193	113489502	chr11:113489193-113489502	NoGene	Sstr2	8399	8423
chr11	113531876	113532336	chr11:113531876-113532336	Fam104a	Fam104a	13129	12113
chr11	113581091	113581342	chr11:113581091-113581342	NoGene	Cpsf4l	9761	9859
chr11	114001117	114001323	chr11:114001117-114001323	NoGene	1700092K14Rik	58249	212158
chr11	114024028	114024233	chr11:114024028-114024233	NoGene	1700092K14Rik	35339	235069
chr11	114055449	114055680	chr11:114055449-114055680	NoGene	1700092K14Rik	3892	266490
chr11	114523822	114524055	chr11:114523822-114524055	NoGene	Rpl38	5802	6232
chr11	115132678	115132880	chr11:115132678-115132880	Fdxr	Grin2c	4122	5231
chr11	115289226	115289491	chr11:115289226-115289491	Kctd2	Kctd2	7787	7684
chr11	115409799	115410026	chr11:115409799-115410026	NoGene	Sumo2	12256	11916
chr11	115503091	115503407	chr11:115503091-115503407	NoGene	Slc25a19	13483	13281
chr11	115521616	115521966	chr11:115521616-115521966	Grb2	Slc25a19	32008	13254
chr11	115602294	115602521	chr11:115602294-115602521	NoGene	Tmem94	24226	17879
chr11	115615545	115615757	chr11:115615545-115615757	NoGene	Tmem94	10990	10749
chr11	115784266	115784906	chr11:115784266-115784906	Recql5	Recql5	9900	9756
chr11	115903114	115903490	chr11:115903114-115903490	Unk	Unk	11485	11051
chr11	116115286	116115503	chr11:116115286-116115503	Srp68	Evpl	15882	19861
chr11	116204595	116204997	chr11:116204595-116204997	Rnf157	Foxj1	7928	7635
chr11	116215780	116216173	chr11:116215780-116216173	Rnf157	Foxj1	19113	18820
chr11	116258146	116258351	chr11:116258146-116258351	Rnf157	Rnf157	15995	8900
chr11	116260319	116260699	chr11:116260319-116260699	Rnf157	Rnf157	13647	11073
chr11	116274295	116274677	chr11:116274295-116274677	Rnf157	Rnf157	0	20294
chr11	116288521	116288898	chr11:116288521-116288898	NoGene	Ubald2	6510	6073
chr11	116351375	116351723	chr11:116351375-116351723	Prpsap1	Prpsap1	0	10640
chr11	116555559	116556006	chr11:116555559-116556006	St6galnac2	St6galnac2	0	6591
chr11	116619381	116619583	chr11:116619381-116619583	NoGene	BC018473	5901	50017
chr11	116644045	116644237	chr11:116644045-116644237	NoGene	St6galnac1	7225	25363
chr11	116689287	116689548	chr11:116689287-116689548	Mxra7	Mxra7	0	10806
chr11	116953139	116953471	chr11:116953139-116953471	NoGene	Mir6516	14478	9721
chr11	117154342	117154668	chr11:117154342-117154668	Sept9	Sept9	26783	12285
chr11	117251538	117251717	chr11:117251538-117251717	NoGene	Gm11729	23986	31687
chr11	117358831	117359056	chr11:117358831-117359056	NoGene	Gm11733	13150	25360
chr11	117472415	117472687	chr11:117472415-117472687	2900041M22Rik	2900041M22Rik	0	19878
chr11	117620966	117621426	chr11:117620966-117621426	Tnrc6c	Tmc6	20509	20426
chr11	117937149	117937389	chr11:117937149-117937389	Dnah17	Dnah17	53144	62787
chr11	118063581	118063738	chr11:118063581-118063738	Cyth1	Cyth1	10318	10210
chr11	118464454	118464703	chr11:118464454-118464703	Rbfox3	Engase	126181	66068
chr11	118495408	118495619	chr11:118495408-118495619	Rbfox3	Rbfox3	126736	95188
chr11	118527863	118528024	chr11:118527863-118528024	Rbfox3	Rbfox3	94331	62783
chr11	119464573	119464952	chr11:119464573-119464952	Rptor	Rptor	355	57862
chr11	119714426	119714739	chr11:119714426-119714739	Rptor	Rptoros	18748	9734
chr11	120698169	120698486	chr11:120698169-120698486	Ccdc57	Fasn	12309	11903
chr11	121469493	121469699	chr11:121469493-121469699	Tbcd	B3gntl1	64766	43523
chr12	4555242	4555394	chr12:4555242-4555394	NoGene	Itsn2	44420	10016
chr12	8506828	8507114	chr12:8506828-8507114	NoGene	Rhob	38	9354
chr12	12803345	12803539	chr12:12803345-12803539	NoGene	Mycn	145103	145634
chr12	13342141	13342311	chr12:13342141-13342311	Nbas	Nbas	66209	65886
chr12	14522136	14522387	chr12:14522136-14522387	NoGene	Gm16497	253797	98984
chr12	16817592	16817900	chr12:16817592-16817900	E2f6	E2f6	0	21857
chr12	17247686	17247842	chr12:17247686-17247842	NoGene	Pdia6	25559	19847
chr12	17314777	17315281	chr12:17314777-17315281	Atp6v1c2	Atp6v1c2	16255	39638
chr12	17402107	17402292	chr12:17402107-17402292	Nol10	Mir3066	39910	44911
chr12	26159965	26160177	chr12:26159965-26160177	NoGene	Gm17746	345927	229595
chr12	26676700	26676893	chr12:26676700-26676893	NoGene	Gm29687	218477	199634
chr12	29426530	29426741	chr12:29426530-29426741	Trappc12	Trappc12	8518	8464
chr12	36219371	36219557	chr12:36219371-36219557	Ahr	Ahr	104	27971
chr12	36768354	36768524	chr12:36768354-36768524	Tspan13	Tspan13	541	5465
chr12	55236135	55236370	chr12:55236135-55236370	NoGene	Egln3	68491	56545
chr12	55647377	55647588	chr12:55647377-55647588	NoGene	Mir1892	99411	30272
chr12	56600463	56600700	chr12:56600463-56600700	NoGene	Nfkbia	6830	6568
chr12	56700123	56700471	chr12:56700123-56700471	Insm2	Insm2	220	46063
chr12	69981245	69981402	chr12:69981245-69981402	NoGene	Rps29	278771	190742
chr12	70891597	70892005	chr12:70891597-70892005	Cdkl1;4930512B01Rik	Cdkl1	0	23248
chr12	71191121	71191342	chr12:71191121-71191342	Nin	Nin	12499	26835
chr12	71751039	71751357	chr12:71751039-71751357	NoGene	Frmd6	175144	33192
chr12	72535112	72535305	chr12:72535112-72535305	NoGene	4930404H11Rik	106289	6642
chr12	72594632	72594805	chr12:72594632-72594805	NoGene	4930404H11Rik	46789	19952
chr12	73171898	73172287	chr12:73171898-73172287	Gpr135	Gpr135	0	14121
chr12	74598767	74598917	chr12:74598767-74598917	NoGene	Tmem30b	48465	8505
chr12	74968355	74968505	chr12:74968355-74968505	NoGene	Hif1a	33806	12893
chr12	76854125	76854275	chr12:76854125-76854275	NoGene	Sgpp1	17410	49958
chr12	76884929	76885223	chr12:76884929-76885223	NoGene	Syne2	34082	35949
chr12	77518453	77518693	chr12:77518453-77518693	Ppp1r36	Ppp1r36	0	12960
chr12	78031236	78031534	chr12:78031236-78031534	NoGene	Max	31701	31577
chr12	78640034	78640184	chr12:78640034-78640184	NoGene	Fut8	128907	89188
chr12	80099283	80099479	chr12:80099283-80099479	Tmem229b	Tmem229b	8785	24385
chr12	81201568	81201960	chr12:81201568-81201960	NoGene	Zfp36l1	12040	11909
chr12	81275781	81276012	chr12:81275781-81276012	Actn1	2310015A10Rik	41951	33386
chr12	81597970	81598154	chr12:81597970-81598154	Exd2	2310002D06Rik	10039	33165
chr12	81874634	81874824	chr12:81874634-81874824	NoGene	Ccdc177	12933	16441
chr12	81928567	81928797	chr12:81928567-81928797	Susd6	Susd6	37049	6369
chr12	82367420	82367574	chr12:82367420-82367574	Slc8a3	Slc8a3	66593	109285
chr12	82434041	82434220	chr12:82434041-82434220	Slc8a3	Slc8a3	0	151487
chr12	82925243	82925459	chr12:82925243-82925459	NoGene	Pcnx	35558	35302
chr12	83081777	83082038	chr12:83081777-83082038	Pcnx	Pcnx	120761	8488
chr12	83232315	83232622	chr12:83232315-83232622	NoGene	Sipa1l1	38381	37557
chr12	84957742	84957950	chr12:84957742-84957950	NoGene	Rbm25	15234	14857
chr12	84965520	84965754	chr12:84965520-84965754	NoGene	Rbm25	7430	7053
chr12	85284128	85284428	chr12:85284128-85284428	NoGene	2410016O06Rik	7130	6845
chr12	85378265	85378613	chr12:85378265-85378613	NoGene	Acot4	716	13531
chr12	85455521	85455845	chr12:85455521-85455845	Dnal1	Dnal1	244	12056
chr12	85749386	85749876	chr12:85749386-85749876	Entpd5	Entpd5	103	41944
chr12	85887037	85887242	chr12:85887037-85887242	NoGene	Vsx2	23536	70974
chr12	86039209	86039511	chr12:86039209-86039511	Syndig1l	Syndig1l	246	66251
chr12	86157341	86157607	chr12:86157341-86157607	Ltbp2	Isca2	43122	18957
chr12	86533818	86533968	chr12:86533818-86533968	NoGene	Pgf	15556	8504
chr12	86645290	86645442	chr12:86645290-86645442	Nek9	Zc2hc1c	15750	14598
chr12	87056696	87057185	chr12:87056696-87057185	NoGene	Batf	29027	9921
chr12	87875700	87876121	chr12:87875700-87876121	NoGene	Esrrb	113107	117361
chr12	87972920	87973122	chr12:87972920-87973122	NoGene	Vash1	46528	20360
chr12	88423920	88424315	chr12:88423920-88424315	Tmem63c	Ngb	19174	8352
chr12	88622010	88622239	chr12:88622010-88622239	Ism2	Ahsa1	14333	80420
chr12	99497038	99497457	chr12:99497038-99497457	Galc	Galc	212	8497
chr12	100505869	100506072	chr12:100505869-100506072	Foxn3	4930474N09Rik	104852	27276
chr12	100547064	100547306	chr12:100547064-100547306	Foxn3	Foxn3	140978	13311
chr12	101024879	101025056	chr12:101024879-101025056	Efcab11	Efcab11	96596	21158
chr12	101202595	101202834	chr12:101202595-101202834	Kcnk13	Kcnk13	0	57538
chr12	102108482	102108753	chr12:102108482-102108753	9030617O03Rik	Gpr68	28981	38948
chr12	102137188	102137391	chr12:102137188-102137391	Gpr68	Gpr68	343	67654
chr12	102146328	102146612	chr12:102146328-102146612	Gpr68	Gpr68	0	76794
chr12	103531190	103531397	chr12:103531190-103531397	Rin3	Rin3	9340	5967
chr12	103936409	103936598	chr12:103936409-103936598	Itpk1	Itpk1	6481	6926
chr12	105941695	105941895	chr12:105941695-105941895	Dicer1	Dicer1	48267	37161
chr12	106090384	106090573	chr12:106090384-106090573	Clmn	Clmn	12713	12532
chr12	106200804	106201013	chr12:106200804-106201013	Syne3	Syne3	35874	10792
chr12	106955966	106956167	chr12:106955966-106956167	Ak7	Ak7	11775	32025
chr12	106997159	106997364	chr12:106997159-106997364	Ak7	Papola	25548	25196
chr12	109826202	109826359	chr12:109826202-109826359	Evl	Evl	17617	33022
chr12	109851339	109851625	chr12:109851339-109851625	Evl	Evl	7364	44017
chr12	109874431	109874617	chr12:109874431-109874617	Evl	Evl	469	21025
chr12	110089830	110090012	chr12:110089830-110090012	Slc25a47	Slc25a47	492	6700
chr12	110632074	110632305	chr12:110632074-110632305	NoGene	Dlk1	58728	23435
chr12	111859845	111860002	chr12:111859845-111860002	Dync1h1	Dync1h1	20241	12422
chr12	112048390	112048799	chr12:112048390-112048799	Mok	Mok	30350	30266
chr12	112090481	112090736	chr12:112090481-112090736	Zfp839	Zfp839	1993	6705
chr12	112229919	112230118	chr12:112229919-112230118	NoGene	6030440G07Rik	2490	12399
chr12	112467498	112467713	chr12:112467498-112467713	Traf3	Amn	41594	17698
chr12	112818841	112819117	chr12:112818841-112819117	Mark3	Mark3	6121	6131
chr12	113164541	113164937	chr12:113164541-113164937	NoGene	5033406O09Rik	17756	18008
chr12	113571837	113572022	chr12:113571837-113572022	NoGene	A730018C14Rik	89387	124053
chr12	113748916	113749066	chr12:113748916-113749066	Tmem179	Tmem179	305	5790
chr12	114394865	114395169	chr12:114394865-114395169	4930427A07Rik	4930427A07Rik	234	16051
chr12	116840480	116840683	chr12:116840480-116840683	NoGene	Mir6388	93322	444915
chr12	117315906	117316528	chr12:117315906-117316528	Vipr2	Vipr2	0	29681
chr12	117724031	117724267	chr12:117724031-117724267	Ptprn2	Ptprn2	0	18157
chr12	119011128	119011336	chr12:119011128-119011336	NoGene	Cdca7l	70998	44804
chr12	119232034	119232220	chr12:119232034-119232220	Dnah11	Cdca7l	149701	125229
chr12	119557974	119558125	chr12:119557974-119558125	NoGene	Sp4	18062	17082
chr12	119918450	119918683	chr12:119918450-119918683	NoGene	D230030E09Rik	149785	21261
chr12	121029878	121030031	chr12:121029878-121030031	NoGene	Tmem196	154404	27519
chr13	3899190	3899363	chr13:3899190-3899363	Net1	Net1	6364	6227
chr13	12533817	12534049	chr13:12533817-12534049	Lgals8	Lgals8	17534	18747
chr13	14169639	14169866	chr13:14169639-14169866	Arid4b	Arid4b	13589	13480
chr13	19622593	19622808	chr13:19622593-19622808	NoGene	9330199G10Rik	26358	12003
chr13	20814122	20814346	chr13:20814122-20814346	NoGene	Aoah	71636	232254
chr13	21371262	21371434	chr13:21371262-21371434	NoGene	Gpx5	13121	18954
chr13	21919198	21919474	chr13:21919198-21919474	NoGene	Hist1h4n	4553	27547
chr13	22072772	22072970	chr13:22072772-22072970	NoGene	Pom121l2	80	6434
chr13	24346073	24346254	chr13:24346073-24346254	Lrrc16a	Lrrc16a	26405	6711
chr13	25056565	25056777	chr13:25056565-25056777	Gpld1	Gpld1	21545	15497
chr13	25345987	25346240	chr13:25345987-25346240	Nrsn1	Nrsn1	15625	55667
chr13	30265353	30265542	chr13:30265353-30265542	Mboat1	Mboat1	36995	11158
chr13	35964986	35965217	chr13:35964986-35965217	Cdyl	Rpp40	32999	11515
chr13	36051321	36051631	chr13:36051321-36051631	NoGene	Ppp1r3g	8144	52916
chr13	36060508	36061085	chr13:36060508-36061085	Ppp1r3g	Ppp1r3g	734	62103
chr13	36946576	36946773	chr13:36946576-36946773	NoGene	Nrn1	120231	92885
chr13	37220205	37220376	chr13:37220205-37220376	NoGene	F13a1	78093	19029
chr13	37569588	37569770	chr13:37569588-37569770	NoGene	Ly86	132375	23017
chr13	38175036	38175340	chr13:38175036-38175340	NoGene	Riok1	46179	11922
chr13	38272954	38273144	chr13:38272954-38273144	Dsp	Snrnp48	23664	23476
chr13	38421030	38421263	chr13:38421030-38421263	NoGene	Bmp6	16322	8365
chr13	39786221	39786460	chr13:39786221-39786460	NoGene	Ofcc1	596920	144982
chr13	40974974	40975161	chr13:40974974-40975161	Gcnt2	Gcnt2	6966	6655
chr13	41034836	41035070	chr13:41034836-41035070	Gcnt2	Gcnt2	21834	22415
chr13	41331135	41331422	chr13:41331135-41331422	NoGene	Smim13	13791	13507
chr13	41822313	41822559	chr13:41822313-41822559	NoGene	Gm5082	76183	17190
chr13	41856789	41857112	chr13:41856789-41857112	NoGene	Adtrp	85745	10524
chr13	42275708	42275971	chr13:42275708-42275971	Hivep1	Edn1	120668	53550
chr13	42915708	42916179	chr13:42915708-42916179	Phactr1	Phactr1	45437	94048
chr13	44011942	44012161	chr13:44011942-44012161	NoGene	Cd83	131462	18524
chr13	44469392	44469587	chr13:44469392-44469587	NoGene	1700029N11Rik	65509	17018
chr13	44844885	44845055	chr13:44844885-44845055	Jarid2	Jarid2	18246	18141
chr13	45461094	45461321	chr13:45461094-45461321	NoGene	Mylip	23790	23417
chr13	45548296	45548485	chr13:45548296-45548485	NoGene	Gmpr	54328	49898
chr13	46573586	46573760	chr13:46573586-46573760	NoGene	Cap2	23512	23525
chr13	47362618	47362826	chr13:47362618-47362826	NoGene	Rnf144b	73247	5493
chr13	48083006	48083176	chr13:48083006-48083176	4931429P17Rik	4931429P17Rik	30801	86794
chr13	48626207	48626426	chr13:48626207-48626426	NoGene	Mirlet7d	5057	14536
chr13	48802036	48802230	chr13:48802036-48802230	NoGene	Barx1	43632	50679
chr13	48842267	48842489	chr13:48842267-48842489	NoGene	Barx1	83863	33205
chr13	49119069	49119329	chr13:49119069-49119329	NoGene	Fam120aos	55589	6964
chr13	49241695	49241978	chr13:49241695-49241978	Wnk2	Wnk2	1719	40699
chr13	51186492	51186717	chr13:51186492-51186717	NoGene	9430083A17Rik	9379	9304
chr13	51503945	51504206	chr13:51503945-51504206	S1pr3	S1pr3	0	9548
chr13	51561974	51562369	chr13:51561974-51562369	Shc3	S1pr3	57988	47728
chr13	51786694	51786866	chr13:51786694-51786866	NoGene	Secisbp2	39618	33897
chr13	52540280	52540536	chr13:52540280-52540536	NoGene	Diras2	85669	24633
chr13	52799024	52799263	chr13:52799024-52799263	NoGene	BB123696	53311	27381
chr13	52924498	52925007	chr13:52924498-52925007	NoGene	BB123696	71925	6083
chr13	53228745	53228928	chr13:53228745-53228928	Ror2	Nfil3	152338	19312
chr13	54114042	54114292	chr13:54114042-54114292	NoGene	Drd1	35857	54627
chr13	54267420	54267813	chr13:54267420-54267813	NoGene	Hrh2	19685	17631
chr13	54505303	54505664	chr13:54505303-54505664	NoGene	Cplx2	32591	64464
chr13	54676145	54676833	chr13:54676145-54676833	Arl10	Arl10	0	14465
chr13	54839036	54839576	chr13:54839036-54839576	Gprin1	Gprin1	11659	28116
chr13	55182211	55182411	chr13:55182211-55182411	Uimc1	Uimc1	19245	18801
chr13	55284947	55285208	chr13:55284947-55285208	NoGene	Nsd1	25935	5838
chr13	55573894	55574049	chr13:55573894-55574049	Prr7	Mir6944	5088	6791
chr13	55605936	55606234	chr13:55605936-55606234	Pdlim7	Mir6945	2819	5516
chr13	55672785	55672980	chr13:55672785-55672980	NoGene	Fam193b	305	21343
chr13	55688074	55688275	chr13:55688074-55688275	NoGene	Tmed9	6221	6048
chr13	55949403	55949608	chr13:55949403-55949608	NoGene	Pitx1	16618	16380
chr13	56064514	56064890	chr13:56064514-56064890	NoGene	Pitx1	131729	29205
chr13	56214953	56215191	chr13:56214953-56215191	H2afy	H2afy	21720	21620
chr13	56361631	56362089	chr13:56361631-56362089	NoGene	Neurog1	8108	35600
chr13	56410320	56410713	chr13:56410320-56410713	NoGene	Cxcl14	12409	12285
chr13	56853846	56854189	chr13:56853846-56854189	NoGene	Smad5	48818	48206
chr13	57864345	57864569	chr13:57864345-57864569	Spock1	Spock1	145124	350183
chr13	58040795	58041035	chr13:58040795-58041035	NoGene	Spock1	31103	173717
chr13	58150675	58150852	chr13:58150675-58150852	Klhl3	Mir874	26115	63900
chr13	58196296	58196590	chr13:58196296-58196590	Klhl3	Klhl3	7199	18162
chr13	58325645	58325900	chr13:58325645-58325900	NoGene	Ubqln1	8632	8086
chr13	58537909	58538103	chr13:58537909-58538103	NoGene	Hnrnpk	33206	22140
chr13	58554501	58554749	chr13:58554501-58554749	NoGene	Hnrnpk	49798	5494
chr13	59062408	59062593	chr13:59062408-59062593	Ntrk2	Ntrk2	153351	425913
chr13	59539216	59539478	chr13:59539216-59539478	NoGene	Agtpbp1	106334	14997
chr13	59942982	59943417	chr13:59942982-59943417	NoGene	Zcchc6	18475	6478
chr13	60260075	60260311	chr13:60260075-60260311	NoGene	Gas1	18585	18233
chr13	60726326	60726564	chr13:60726326-60726564	Dapk1	Dapk1	22755	22982
chr13	62975655	62975862	chr13:62975655-62975862	Fbp1	Fbp1	13780	15387
chr13	63414705	63414922	chr13:63414705-63414922	2010111I01Rik;Fancc	Mir3074-1	12115	7903
chr13	63576183	63576418	chr13:63576183-63576418	NoGene	Fancc	43131	42947
chr13	63684250	63684461	chr13:63684250-63684461	NoGene	Ptch1	17423	14694
chr13	63831137	63831366	chr13:63831137-63831366	1700024I08Rik	1700024I08Rik	4240	5198
chr13	63866375	63866644	chr13:63866375-63866644	NoGene	1700024I08Rik	30770	5592
chr13	67963135	67963291	chr13:67963135-67963291	NoGene	BC048507	972	47810
chr13	71830164	71830336	chr13:71830164-71830336	NoGene	Irx1	270835	33305
chr13	73409167	73409538	chr13:73409167-73409538	NoGene	Irx4	11223	56130
chr13	73674092	73674326	chr13:73674092-73674326	Slc6a3	Slc6a3	0	30622
chr13	73872528	73872744	chr13:73872528-73872744	NoGene	Slc12a7	28401	28037
chr13	76522585	76522765	chr13:76522585-76522765	Mctp1	Mctp1	177	26020
chr13	93001200	93001363	chr13:93001200-93001363	Msh3	Rasgrf2	99752	9929
chr13	93077736	93078018	chr13:93077736-93078018	Msh3	Dhfr	46720	32927
chr13	93156012	93156259	chr13:93156012-93156259	Dhfr	Msh3	31055	30855
chr13	93626077	93626270	chr13:93626077-93626270	Mtx3	Mtx3	11336	10957
chr13	94217911	94218132	chr13:94217911-94218132	Jmy	Jmy	51631	29339
chr13	94314200	94314411	chr13:94314200-94314411	NoGene	Jmy	44438	17144
chr13	94462859	94463091	chr13:94462859-94463091	Dmgdh	Dmgdh	18469	62725
chr13	94503967	94504333	chr13:94503967-94504333	Dmgdh	AW495222	14838	36790
chr13	95372910	95373319	chr13:95372910-95373319	NoGene	Tbca	185579	87565
chr13	95721972	95722303	chr13:95721972-95722303	NoGene	Wdr41	23996	10451
chr13	95813568	95813750	chr13:95813568-95813750	Pde8b	Wdr41	67270	5573
chr13	96138790	96139178	chr13:96138790-96139178	Aggf1	Aggf1	6134	5864
chr13	97298085	97298381	chr13:97298085-97298381	Polk	Polk	14059	5247
chr13	97823059	97823219	chr13:97823059-97823219	NoGene	Fam169a	14023	44614
chr13	98637552	98637813	chr13:98637552-98637813	NoGene	Gm5086	307598	59937
chr13	98950073	98950273	chr13:98950073-98950273	Arhgef28	Arhgef28	25847	12150
chr13	99094968	99095336	chr13:99094968-99095336	NoGene	Btf3	8008	8294
chr13	99233193	99233548	chr13:99233193-99233548	NoGene	2310005E17Rik	28174	6507
chr13	99274281	99274570	chr13:99274281-99274570	NoGene	2310005E17Rik	69262	11367
chr13	99386432	99386636	chr13:99386432-99386636	NoGene	Tmem174	20729	15575
chr13	99501997	99502211	chr13:99501997-99502211	Fcho2	Tmem171	37212	39684
chr13	100209752	100209969	chr13:100209752-100209969	Map1b	6430562O15Rik	26972	7330
chr13	100552008	100552338	chr13:100552008-100552338	NoGene	Cartpt	118300	12160
chr13	100670316	100670638	chr13:100670316-100670638	Cartpt	Cartpt	0	69751
chr13	100771732	100772294	chr13:100771732-100772294	Mccc2	Mccc2	13300	13176
chr13	100873069	100873258	chr13:100873069-100873258	Bdp1	Bdp1	767	21372
chr13	100877827	100878034	chr13:100877827-100878034	Serf1	Serf1	0	16596
chr13	100878165	100878430	chr13:100878165-100878430	Serf1	Serf1	192	16200
chr13	101190253	101190489	chr13:101190253-101190489	Naip1	Naip1	32330	7963
chr13	101382856	101383105	chr13:101382856-101383105	Marveld2	Marveld2	3794	30350
chr13	104983490	104983796	chr13:104983490-104983796	Trim23	Trim23	14313	14244
chr13	106241069	106241272	chr13:106241069-106241272	NoGene	Htr1a	7297	580796
chr13	107687703	107687894	chr13:107687703-107687894	Ipo11	Ipo11	39101	16535
chr13	107772014	107772403	chr13:107772014-107772403	Kif2a	Dimt1	34806	20118
chr13	107784368	107784584	chr13:107784368-107784584	Kif2a	Kif2a	27610	8707
chr13	107911737	107911987	chr13:107911737-107911987	NoGene	3830408C21Rik	99088	24419
chr13	108099663	108099821	chr13:108099663-108099821	NoGene	AI197445	160081	18845
chr13	108251141	108251380	chr13:108251141-108251380	NoGene	AI197445	8522	8384
chr13	108385870	108386246	chr13:108385870-108386246	NoGene	1700006H21Rik	91231	20460
chr13	108562405	108562653	chr13:108562405-108562653	Zswim6	1700006H21Rik	84929	41346
chr13	108577967	108578118	chr13:108577967-108578118	Zswim6	1700006H21Rik	100491	25881
chr13	112684980	112685165	chr13:112684980-112685165	NoGene	Gm15326	26837	54339
chr13	112791757	112792014	chr13:112791757-112792014	NoGene	Gm15326	133614	16744
chr13	112847772	112848022	chr13:112847772-112848022	NoGene	Gm15326	189629	5646
chr13	113043339	113043577	chr13:113043339-113043577	NoGene	Ankrd55	35082	33769
chr13	114938041	114938267	chr13:114938041-114938267	Arl15;A430090L17Rik	A430090L17Rik	3533	10262
chr13	117685815	117686005	chr13:117685815-117686005	Parp8	Parp8	128318	53994
chr14	8959604	8959801	chr14:8959604-8959801	Pxk	Pxk	28878	7794
chr14	15327149	15327420	chr14:15327149-15327420	NoGene	Il3ra	148141	24049
chr14	20526689	20526950	chr14:20526689-20526950	NoGene	Nid2	43529	20560
chr14	21056515	21056926	chr14:21056515-21056926	NoGene	Kcnk16	31458	22724
chr14	21442326	21442569	chr14:21442326-21442569	NoGene	Usp54	4751	13165
chr14	21840757	21840949	chr14:21840757-21840949	Vcl	Ap3m1	30715	10469
chr14	22550268	22550477	chr14:22550268-22550477	NoGene	Dusp13	11624	10600
chr14	22831682	22832034	chr14:22831682-22832034	NoGene	1700112E06Rik	6900	16472
chr14	22834361	22834555	chr14:22834361-22834555	NoGene	1700112E06Rik	4379	19151
chr14	22889448	22889672	chr14:22889448-22889672	1700112E06Rik	1700112E06Rik	50515	74238
chr14	24638344	24638529	chr14:24638344-24638529	Kcnma1	Kcnma1	184898	32021
chr14	24887210	24887461	chr14:24887210-24887461	NoGene	Mir7210	20638	24910
chr14	25679633	25679904	chr14:25679633-25679904	NoGene	4930572O13Rik	282823	40284
chr14	26138244	26138463	chr14:26138244-26138463	NoGene	Zmiz1	140208	13829
chr14	26324705	26324891	chr14:26324705-26324891	Zmiz1	Mir3075	29034	7128
chr14	27456582	27456909	chr14:27456582-27456909	NoGene	Arf4	774	31911
chr14	27861825	27862161	chr14:27861825-27862161	Il17rd	Il17rd	9639	5672
chr14	28119364	28119708	chr14:28119364-28119708	Arhgef3	Arhgef3	29515	34936
chr14	28148978	28149400	chr14:28148978-28149400	Arhgef3	Arhgef3	0	5244
chr14	29922152	29922380	chr14:29922152-29922380	Cacna2d3	Lrtm1	90759	26229
chr14	30900376	30900564	chr14:30900376-30900564	Cacna1d	Chdh	64558	74976
chr14	30950231	30950458	chr14:30950231-30950458	Cacna1d	Chdh	114413	33509
chr14	31055653	31055915	chr14:31055653-31055915	Cacna1d	Cacna1d	110757	23998
chr14	31529438	31529673	chr14:31529438-31529673	Sfmbt1	Sfmbt1	638	43893
chr14	32082659	32083008	chr14:32082659-32083008	Dnah1	Bap1	17985	17884
chr14	32353069	32353277	chr14:32353069-32353277	Colq	Colq	37292	44639
chr14	32354647	32354895	chr14:32354647-32354895	Colq	Colq	35674	46217
chr14	32390923	32391189	chr14:32390923-32391189	NoGene	Colq	355	35658
chr14	32692977	32693199	chr14:32692977-32693199	NoGene	Ankrd28	49377	21987
chr14	32934982	32935313	chr14:32934982-32935313	NoGene	Msmb	19896	35867
chr14	33201354	33201762	chr14:33201354-33201762	1700024G13Rik	1700024G13Rik	0	65878
chr14	33241510	33241720	chr14:33241510-33241720	Chat	Slc18a3	36316	77900
chr14	33326895	33327213	chr14:33326895-33327213	Ercc6	Ercc6	189	6905
chr14	33425964	33426155	chr14:33425964-33426155	Prrxl1	Prrxl1	12852	25444
chr14	33738445	33738848	chr14:33738445-33738848	Vstm4	Lrrc18	65720	286878
chr14	33946316	33946519	chr14:33946316-33946519	Wdfy4	Wdfy4	51733	79207
chr14	34019587	34019768	chr14:34019587-34019768	NoGene	Arhgap22	10241	5958
chr14	34080387	34080691	chr14:34080387-34080691	Arhgap22	Arhgap22	50379	14992
chr14	34539908	34540092	chr14:34539908-34540092	NoGene	4930503F20Rik	84377	213117
chr14	34768345	34768548	chr14:34768345-34768548	Rbp3	Rbp3	1138	130368
chr14	35014225	35014601	chr14:35014225-35014601	Gprin2	Gprin2	218	33641
chr14	35286795	35287024	chr14:35286795-35287024	Bmpr1a	Bmpr1a	28708	25632
chr14	35354846	35355092	chr14:35354846-35355092	Ldb3	9230112D13Rik	18860	6488
chr14	35546236	35546400	chr14:35546236-35546400	Wapl	Wapl	59123	30849
chr14	35716115	35716271	chr14:35716115-35716271	Grid1	Mir346	8321	10951
chr14	48025786	48025976	chr14:48025786-48025976	Dlgap5	Dlgap5	12106	11819
chr14	48101998	48102155	chr14:48101998-48102155	Fbxo34	Fbxo34	9763	9493
chr14	50144875	50145185	chr14:50144875-50145185	Slc35f4	Slc35f4	327	30930
chr14	50403013	50403203	chr14:50403013-50403203	3632451O06Rik	3632451O06Rik	0	289068
chr14	51085637	51085955	chr14:51085637-51085955	NoGene	Olfr741	6777	340988
chr14	51864373	51864552	chr14:51864373-51864552	NoGene	Rnase2a	11235	154970
chr14	55157738	55157993	chr14:55157738-55157993	NoGene	Haus4	15205	9982
chr14	55297586	55297801	chr14:55297586-55297801	Acin1	1700123O20Rik	7207	7056
chr14	55415435	55415653	chr14:55415435-55415653	NoGene	Slc7a8	14713	67203
chr14	55681489	55682032	chr14:55681489-55682032	Zfhx2	Zfhx2os	9896	29118
chr14	55833453	55833759	chr14:55833453-55833759	NoGene	Dhrs2	7085	99514
chr14	56126770	56127228	chr14:56126770-56127228	Lrrc16b	Cpne6	2057	28455
chr14	57607494	57607730	chr14:57607494-57607730	NoGene	B020004C17Rik	26241	25949
chr14	57988833	57989080	chr14:57988833-57989080	Cryl1	Cryl1	28240	27967
chr14	58144426	58144859	chr14:58144426-58144859	Il17d	Il17d	761	45220
chr14	58408275	58408994	chr14:58408275-58408994	NoGene	Sap18	8032	11419
chr14	58537684	58537834	chr14:58537684-58537834	Micu2	Zdhhc20	28586	7960
chr14	58695222	58695428	chr14:58695222-58695428	Fgf9	Fgf9	3700	76933
chr14	60232736	60232901	chr14:60232736-60232901	NoGene	Shisa2	11217	16199
chr14	60705622	60705896	chr14:60705622-60705896	Atp8a2	Atp8a2	0	164234
chr14	60815717	60815932	chr14:60815717-60815932	NoGene	Mir719	31820	54198
chr14	61212088	61212264	chr14:61212088-61212264	NoGene	Spata13	41278	40926
chr14	62253614	62253995	chr14:62253614-62253995	Dleu2	Mir15a	2668	12756
chr14	63174311	63174886	chr14:63174311-63174886	Fam124a	Fam124a	0	14102
chr14	63461872	63462240	chr14:63461872-63462240	Wdfy2	Mir8098	5315	5155
chr14	63695091	63695305	chr14:63695091-63695305	NoGene	2700070H01Rik	21182	9407
chr14	63836721	63836947	chr14:63836721-63836947	Gata4	Neil2	24360	39608
chr14	63940981	63941175	chr14:63940981-63941175	NoGene	Gata4	76874	9657
chr14	64003644	64003919	chr14:64003644-64003919	Blk	Blk	32105	23913
chr14	64562284	64562438	chr14:64562284-64562438	NoGene	Sox7	105	13002
chr14	64771677	64771907	chr14:64771677-64771907	Msra	Prss52	48518	53564
chr14	64947809	64948022	chr14:64947809-64948022	Msra	Msra	87771	20722
chr14	64976385	64976598	chr14:64976385-64976598	Msra	Msra	59195	7175
chr14	64994594	64994883	chr14:64994594-64994883	Msra	Msra	40910	7065
chr14	65183272	65183486	chr14:65183272-65183486	NoGene	Mir124a-1hg	23466	9080
chr14	65271237	65271460	chr14:65271237-65271460	Kif13b	Kif13b	0	11362
chr14	65485384	65485700	chr14:65485384-65485700	Hmbox1	Hmbox1	82984	69042
chr14	65689986	65690217	chr14:65689986-65690217	Extl3	Extl3	26726	25661
chr14	65854009	65854235	chr14:65854009-65854235	Fzd3	Fzd3	27065	27042
chr14	66554898	66555073	chr14:66554898-66555073	Scara3	Scara3	17508	6697
chr14	67219804	67220276	chr14:67219804-67220276	NoGene	Adra1a	33812	29631
chr14	68741536	68741963	chr14:68741536-68741963	Nefm;A230070E04Rik	A230070E04Rik	0	72207
chr14	69803217	69803392	chr14:69803217-69803392	NoGene	Nkx3-1	5357	24378
chr14	70222912	70223143	chr14:70222912-70223143	NoGene	Pebp4	17071	6700
chr14	70443989	70444183	chr14:70443989-70444183	Pebp4	Egr3	33069	12522
chr14	71111741	71112079	chr14:71111741-71112079	Xpo7	Xpo7	54356	51896
chr14	71242393	71242548	chr14:71242393-71242548	NoGene	2410012E07Rik	10192	64202
chr14	71289527	71289984	chr14:71289527-71289984	Gfra2	Gfra2	0	111336
chr14	72625137	72625464	chr14:72625137-72625464	NoGene	4930434J06Rik	368622	377259
chr14	72863899	72864157	chr14:72863899-72864157	NoGene	Fndc3a	245653	138566
chr14	72932122	72932305	chr14:72932122-72932305	NoGene	Fndc3a	177505	70418
chr14	73109769	73110153	chr14:73109769-73110153	Fndc3a	Fndc3a	0	96942
chr14	73534765	73534960	chr14:73534765-73534960	NoGene	Rcbtb2	7357	7926
chr14	74742618	74743134	chr14:74742618-74743134	NoGene	4933402J15Rik	12200	62661
chr14	75173094	75173324	chr14:75173094-75173324	Lrch1	Esd	40991	13983
chr14	75435340	75435583	chr14:75435340-75435583	5031414D18Rik	5031414D18Rik	19507	9437
chr14	75712563	75712758	chr14:75712563-75712758	Zc3h13	Zc3h13	28384	28057
chr14	76096926	76097154	chr14:76096926-76097154	NoGene	Erich6b	54861	57098
chr14	76981010	76981248	chr14:76981010-76981248	NoGene	Serp2	24315	10587
chr14	79281444	79281701	chr14:79281444-79281701	Vwa8	Vwa8	32460	18951
chr14	79657950	79658234	chr14:79657950-79658234	NoGene	Zfp957	10777	43026
chr14	96415249	96415404	chr14:96415249-96415404	NoGene	4921530L21Rik	134765	483791
chr14	98569085	98569281	chr14:98569085-98569281	NoGene	Dach1	102	419720
chr14	118762694	118762865	chr14:118762694-118762865	NoGene	1700044C05Rik	2235	79380
chr14	118836280	118836719	chr14:118836280-118836719	NoGene	1700044C05Rik	71181	5526
chr14	118873656	118873835	chr14:118873656-118873835	NoGene	1700044C05Rik	108557	31136
chr14	120237834	120238039	chr14:120237834-120238039	Hs6st3	1700006F04Rik	89386	288651
chr14	121930361	121930558	chr14:121930361-121930558	NoGene	Slc15a1	25886	16474
chr14	122088171	122088323	chr14:122088171-122088323	Dock9	Dock9	9316	20518
chr14	122709960	122710162	chr14:122709960-122710162	Clybl	1700108J01Rik	77101	54185
chr14	122862997	122863177	chr14:122862997-122863177	Zic5	Zic5	1703	9985
chr14	124025762	124025944	chr14:124025762-124025944	Nalcn	Nalcn	422	35748
chr15	8153944	8154364	chr15:8153944-8154364	2410089E03Rik	2410089E03Rik	34839	13161
chr15	11089737	11089943	chr15:11089737-11089943	Adamts12	Adamts12	95193	14056
chr15	11400257	11400508	chr15:11400257-11400508	NoGene	Tars	70845	53643
chr15	12151750	12152012	chr15:12151750-12152012	Mtmr12	Mtmr12	16902	16734
chr15	12397803	12398031	chr15:12397803-12398031	Pdzd2	Pdzd2	124280	13044
chr15	12660092	12660447	chr15:12660092-12660447	NoGene	6030458C11Rik	93965	9080
chr15	18761587	18761769	chr15:18761587-18761769	Cdh10	Cdh10	11504	10771
chr15	27692886	27693104	chr15:27692886-27693104	Trio	Fam105a	81590	9886
chr15	27842594	27842752	chr15:27842594-27842752	Trio	Trio	112851	8069
chr15	27861514	27861739	chr15:27861514-27861739	Trio	Trio	93864	5010
chr15	31539266	31539502	chr15:31539266-31539502	Fam173b	Fam173b	7396	6753
chr15	32050530	32050692	chr15:32050530-32050692	NoGene	Tas2r119	56352	111692
chr15	33617255	33617767	chr15:33617255-33617767	Tspyl5	Tspyl5	0	14689
chr15	34383198	34383477	chr15:34383198-34383477	Erich5	Erich5	132	9797
chr15	34767070	34767297	chr15:34767070-34767297	Kcns2	Kcns2	0	46764
chr15	35256277	35256606	chr15:35256277-35256606	BC048602	BC048602	1684	30342
chr15	35320751	35320992	chr15:35320751-35320992	Vps13b	Vps13b	19451	19099
chr15	35628804	35629259	chr15:35628804-35629259	Vps13b	Mir875	38003	59369
chr15	36078394	36078608	chr15:36078394-36078608	NoGene	Rgs22	8240	15933
chr15	38040924	38041121	chr15:38040924-38041121	NoGene	Ubr5	32316	31980
chr15	38480373	38480573	chr15:38480373-38480573	2310043O21Rik	Azin1	31353	6203
chr15	38547482	38547735	chr15:38547482-38547735	NoGene	2310043O21Rik	22794	15099
chr15	38810476	38810654	chr15:38810476-38810654	NoGene	Fzd6	27172	11755
chr15	39688490	39688729	chr15:39688490-39688729	Dpys	Dpys	287	34423
chr15	43055796	43056138	chr15:43055796-43056138	NoGene	Rspo2	53433	17677
chr15	51606889	51607114	chr15:51606889-51607114	NoGene	Eif3h	89893	12953
chr15	52006586	52006765	chr15:52006586-52006765	NoGene	Slc30a8	120343	13198
chr15	52812745	52812955	chr15:52812745-52812955	NoGene	Med30	268746	20052
chr15	53206359	53206599	chr15:53206359-53206599	NoGene	Ext1	28622	28292
chr15	54402835	54403033	chr15:54402835-54403033	Mal2	Mal2	0	35760
chr15	55032874	55033337	chr15:55032874-55033337	Deptor	Deptor	67884	14454
chr15	55375911	55376199	chr15:55375911-55376199	Mrpl13	Mrpl13	12668	12559
chr15	58293390	58293550	chr15:58293390-58293550	NoGene	D15Ertd621e	46368	18241
chr15	58804142	58804320	chr15:58804142-58804320	Mtss1	Ndufb9	38778	25016
chr15	59128809	59129049	chr15:59128809-59129049	NoGene	Zfp572	9454	16003
chr15	59229697	59229906	chr15:59229697-59229906	Nsmce2	Nsmce2	23945	10951
chr15	61936153	61936410	chr15:61936153-61936410	Pvt1	Pvt1	65342	13978
chr15	63891511	63891827	chr15:63891511-63891827	Fam49b	Fam49b	183	27919
chr15	63891999	63892407	chr15:63891999-63892407	Fam49b	Fam49b	0	28407
chr15	65700568	65700750	chr15:65700568-65700750	Efr3a	Oc90	43099	7837
chr15	66361153	66361381	chr15:66361153-66361381	Tmem71	Lrrc6	28682	6242
chr15	69835523	69835693	chr15:69835523-69835693	Gm19782	Gm19782	80861	925376
chr15	72535702	72535898	chr15:72535702-72535898	Trappc9	Peg13	104856	44871
chr15	72905114	72905359	chr15:72905114-72905359	NoGene	Trappc9	13481	6734
chr15	72955538	72955735	chr15:72955538-72955735	Ago2	Chrac1	34697	17235
chr15	73526633	73526822	chr15:73526633-73526822	Gpr20	Gpr20	11113	10934
chr15	73597848	73598067	chr15:73597848-73598067	NoGene	Ptp4a3	19393	28724
chr15	74199732	74200091	chr15:74199732-74200091	NoGene	Adgrb1	146535	101796
chr15	74639454	74639636	chr15:74639454-74639636	NoGene	Ly6k	9057	55856
chr15	74803483	74803740	chr15:74803483-74803740	NoGene	Ly6i	10120	17792
chr15	74812132	74812312	chr15:74812132-74812312	Ly6i	Ly6i	1548	13308
chr15	75314673	75314906	chr15:75314673-75314906	NoGene	9030619P08Rik	52415	30768
chr15	75396997	75397277	chr15:75396997-75397277	Ly6h	Ly6h	0	14917
chr15	75600227	75600494	chr15:75600227-75600494	Zc3h3	Mafa	21876	16011
chr15	75940990	75941267	chr15:75940990-75941267	Eppk1	Eppk1	9358	8417
chr15	76397432	76397597	chr15:76397432-76397597	NoGene	Adck5	9192	9026
chr15	76779499	76779765	chr15:76779499-76779765	1110038F14Rik	1110038F14Rik	526	23248
chr15	76815703	76815900	chr15:76815703-76815900	NoGene	1110038F14Rik	36730	51159
chr15	77143305	77143720	chr15:77143305-77143720	NoGene	Rbfox2	5823	5546
chr15	77217687	77218237	chr15:77217687-77218237	NoGene	Apol7a	11303	6898
chr15	77394172	77394403	chr15:77394172-77394403	NoGene	1700025B11Rik	1851	30402
chr15	77546982	77547163	chr15:77546982-77547163	Apol7b;Apol7e	Apol9b	12339	12751
chr15	78207255	78207434	chr15:78207255-78207434	NoGene	Tex33	11765	28788
chr15	79041023	79041193	chr15:79041023-79041193	Gm10863	Pick1	18410	8383
chr15	79073658	79074034	chr15:79073658-79074034	Pick1	Slc16a8	11144	13799
chr15	79101384	79101863	chr15:79101384-79101863	Baiap2l2	Baiap2l2	14076	9177
chr15	79458134	79458449	chr15:79458134-79458449	Fam227a	Dmc1	22596	30603
chr15	79536542	79536877	chr15:79536542-79536877	Gtpbp1	Gtpbp1	15217	15156
chr15	79963457	79963687	chr15:79963457-79963687	Tab1	Tab1	0	26148
chr15	80003878	80004114	chr15:80003878-80004114	NoGene	Mgat3	37	12891
chr15	80236594	80237034	chr15:80236594-80237034	NoGene	Cacna1i	118927	7618
chr15	80261701	80262020	chr15:80261701-80262020	NoGene	Enthd1	128880	16564
chr15	80351730	80351939	chr15:80351730-80351939	Enthd1	Enthd1	38961	16007
chr15	80445057	80445291	chr15:80445057-80445291	Grap2	Grap2	8622	38982
chr15	80466890	80467096	chr15:80466890-80467096	Grap2	Mir6957	9407	17177
chr15	80573323	80573519	chr15:80573323-80573519	Tnrc6b	Tnrc6b	31581	22424
chr15	80678830	80679071	chr15:80678830-80679071	Tnrc6b	Tnrc6b	49791	35479
chr15	81946612	81947036	chr15:81946612-81947036	Mei1	Ccdc134	11316	8890
chr15	82210650	82210902	chr15:82210650-82210902	Cyp2d22	Cyp2d22	0	33772
chr15	82236730	82236975	chr15:82236730-82236975	Cyp2d10	Cyp2d10	649	59852
chr15	82386355	82386779	chr15:82386355-82386779	Cyp2d12	Cyp2d12	828	209477
chr15	82739420	82739750	chr15:82739420-82739750	Tcf20	Tcf20	2814	9042
chr15	82885069	82885275	chr15:82885069-82885275	NoGene	Nfam1	21243	10709
chr15	83008827	83009336	chr15:83008827-83009336	NoGene	Cyb5r3	6190	5758
chr15	83113816	83114112	chr15:83113816-83114112	NoGene	A4galt	31613	31011
chr15	83701075	83701624	chr15:83701075-83701624	Efcab6	Efcab6	48179	192220
chr15	83718295	83718669	chr15:83718295-83718669	Efcab6	Efcab6	31134	209440
chr15	83755828	83755978	chr15:83755828-83755978	Efcab6	Efcab6	6026	242034
chr15	84078461	84079074	chr15:84078461-84079074	Parvb	Parvb	15989	12017
chr15	84376160	84376478	chr15:84376160-84376478	NoGene	Ldoc1l	11775	94812
chr15	84683785	84684006	chr15:84683785-84684006	Phf21b	Phf21b	2553	69237
chr15	84693501	84693726	chr15:84693501-84693726	NoGene	Phf21b	6943	59517
chr15	84720457	84720687	chr15:84720457-84720687	NoGene	Nup50	33171	32556
chr15	84746937	84747119	chr15:84746937-84747119	NoGene	Nup50	6739	6124
chr15	84762022	84762534	chr15:84762022-84762534	Nup50	Nup50	8165	8102
chr15	84841180	84841655	chr15:84841180-84841655	NoGene	Upk3a	5916	14540
chr15	84849587	84849956	chr15:84849587-84849956	Upk3a	Upk3a	2017	22791
chr15	85045039	85045227	chr15:85045039-85045227	Fbln1	Fbln1	8602	8403
chr15	85145349	85145646	chr15:85145349-85145646	NoGene	Atxn10	21165	20963
chr15	85203693	85204141	chr15:85203693-85204141	Atxn10	Atxn10	36883	13439
chr15	85262805	85263106	chr15:85262805-85263106	Atxn10	7530416G11Rik	70551	7779
chr15	85345189	85345420	chr15:85345189-85345420	NoGene	7530416G11Rik	11533	8298
chr15	85625529	85625796	chr15:85625529-85625796	Ppara	Cdpf1	16331	15760
chr15	86595542	86595775	chr15:86595542-86595775	NoGene	Tbc1d22a	550654	67986
chr15	86690878	86691140	chr15:86690878-86691140	NoGene	Tbc1d22a	645990	163322
chr15	86876880	86877093	chr15:86876880-86877093	NoGene	Fam19a5	497636	349324
chr15	88438138	88438308	chr15:88438138-88438308	NoGene	Zdhhc25	7407	105021
chr15	88511675	88511884	chr15:88511675-88511884	NoGene	Brd1	52765	51592
chr15	88953012	88953275	chr15:88953012-88953275	Tubgcp6	Tubgcp6	305	5452
chr15	89196433	89196736	chr15:89196433-89196736	Ncaph2	Sco2	7513	9246
chr15	89277407	89277586	chr15:89277407-89277586	NoGene	Mapk8ip2	6756	10722
chr15	89833015	89833321	chr15:89833015-89833321	NoGene	Syt10	160725	61453
chr15	90879720	90880438	chr15:90879720-90880438	Kif21a	Kif21a	0	10521
chr15	93201668	93201871	chr15:93201668-93201871	NoGene	Zcrb1	26850	26784
chr15	93295748	93295929	chr15:93295748-93295929	Pphln1	Pphln1	66854	53423
chr15	93395280	93395658	chr15:93395280-93395658	Prickle1	Prickle1	30664	12242
chr15	95358684	95359264	chr15:95358684-95359264	NoGene	Nell2	2	83787
chr15	95603053	95603278	chr15:95603053-95603278	NoGene	Ano6	17996	17765
chr15	95820490	95820738	chr15:95820490-95820738	NoGene	D030018L15Rik	89246	12535
chr15	95842528	95842995	chr15:95842528-95842995	NoGene	D030018L15Rik	66989	8432
chr15	96089207	96089607	chr15:96089207-96089607	NoGene	4833422M21Rik	4093	26277
chr15	96513437	96513673	chr15:96513437-96513673	NoGene	Slc38a2	16456	15411
chr15	96634472	96634636	chr15:96634472-96634636	NoGene	Slc38a2	104344	25456
chr15	96739090	96739318	chr15:96739090-96739318	NoGene	Slc38a4	147069	29604
chr15	97188807	97189156	chr15:97188807-97189156	Pced1b	Amigo2	111090	31307
chr15	97363371	97363660	chr15:97363371-97363660	NoGene	Rpap3	172593	26920
chr15	97910671	97910872	chr15:97910671-97910872	Senp1	Pfkm	12148	12736
chr15	98271153	98271359	chr15:98271153-98271359	NoGene	Olfr282	3253	71787
chr15	98333182	98333471	chr15:98333182-98333471	NoGene	Olfr279	5278	9675
chr15	98485540	98485794	chr15:98485540-98485794	Ddx23	Ddx23	7526	7504
chr15	98802178	98802394	chr15:98802178-98802394	NoGene	4930578M01Rik	14002	13487
chr15	98886218	98886461	chr15:98886218-98886461	Prph	Prph	614	18572
chr15	99062510	99062942	chr15:99062510-99062942	Kcnh3	Kcnh3	7104	19345
chr15	99096156	99096517	chr15:99096156-99096517	NoGene	Mcrs1	13765	5336
chr15	99270599	99271055	chr15:99270599-99271055	Nckap5l	Nckap5l	17124	16290
chr15	99348000	99348394	chr15:99348000-99348394	Faim2	Faim2	10202	29881
chr15	99420895	99421456	chr15:99420895-99421456	NoGene	Aqp5	3	5010
chr15	99440498	99440774	chr15:99440498-99440774	NoGene	Aqp6	8668	13748
chr15	99615409	99615588	chr15:99615409-99615588	Lima1	Cers5	12464	12035
chr15	99783546	99783842	chr15:99783546-99783842	NoGene	Larp4	16654	18940
chr15	99885518	99885821	chr15:99885518-99885821	Dip2b	Dip2b	16424	16285
chr15	99886749	99886909	chr15:99886749-99886909	Dip2b	Dip2b	17655	17516
chr15	99895945	99896458	chr15:99895945-99896458	Dip2b	Dip2b	26851	22005
chr15	100015396	100015689	chr15:100015396-100015689	Dip2b	Dip2b	30570	39145
chr15	100416954	100417135	chr15:100416954-100417135	Pou6f1	Pou6f1	159	13309
chr15	100525359	100525639	chr15:100525359-100525639	Galnt6	Cela1	7009	7569
chr15	100559741	100559989	chr15:100559741-100559989	Galnt6	Galnt6	0	31942
chr15	100646319	100646561	chr15:100646319-100646561	Slc4a8	Slc4a8	54142	38182
chr15	100655620	100656005	chr15:100655620-100656005	NoGene	Scn8a	45071	47483
chr15	100756238	100756545	chr15:100756238-100756545	Scn8a	Scn8a	10157	15144
chr15	100958877	100959201	chr15:100958877-100959201	Acvrl1	Acvrl1	0	5897
chr15	101720235	101720446	chr15:101720235-101720446	Krt76	Krt76	2905	51986
chr15	101759677	101759837	chr15:101759677-101759837	Krt79	Krt4	4512	12595
chr15	102133048	102133389	chr15:102133048-102133389	Espl1	Espl1	6325	6214
chr15	102425379	102425618	chr15:102425379-102425618	Atf7	Atf7	30277	22493
chr15	102531554	102531821	chr15:102531554-102531821	NoGene	Calcoco1	20788	17087
chr15	102566880	102567192	chr15:102566880-102567192	NoGene	Gm38436	10148	5783
chr15	102762320	102762501	chr15:102762320-102762501	NoGene	Hoxc12	4783	21568
chr15	102822863	102823033	chr15:102822863-102823033	Hoxc8	Hoxc8	1894	6839
chr15	102965414	102965640	chr15:102965414-102965640	D930007P13Rik	D930007P13Rik	11619	6038
chr15	103013624	103013902	chr15:103013624-103013902	NoGene	Smug1	19910	5824
chr15	103080685	103080895	chr15:103080685-103080895	Nfe2	Nfe2	1212	7784
chr15	103170094	103170352	chr15:103170094-103170352	Zfp385a	Zfp385a	165	15369
chr16	3789637	3789957	chr16:3789637-3789957	NoGene	Zfp263	45539	45357
chr16	4022836	4023039	chr16:4022836-4023039	NoGene	Dnase1	14106	18587
chr16	4603159	4603329	chr16:4603159-4603329	Glis2	Glis2	8447	7225
chr16	5470917	5471184	chr16:5470917-5471184	NoGene	Eef2kmt	214869	118242
chr16	7038788	7038990	chr16:7038788-7038990	Rbfox1	Rbfox1	30938	61142
chr16	8408528	8408844	chr16:8408528-8408844	NoGene	Tmem114	16385	61849
chr16	8728285	8728509	chr16:8728285-8728509	Usp7	Usp7	9926	10446
chr16	10224626	10224851	chr16:10224626-10224851	Atf7ip2	Atf7ip2	31628	31460
chr16	10297735	10297934	chr16:10297735-10297934	Emp2	Emp2	16127	10760
chr16	10395206	10395468	chr16:10395206-10395468	Tekt5	Tekt5	73	16339
chr16	10530402	10530605	chr16:10530402-10530605	Dexi	Dexi	12542	7161
chr16	10693919	10694069	chr16:10693919-10694069	Clec16a	Socs1	91560	9959
chr16	10761154	10761321	chr16:10761154-10761321	NoGene	Socs1	24308	5878
chr16	10867257	10867546	chr16:10867257-10867546	NoGene	Rmi2	32106	6238
chr16	11984656	11984873	chr16:11984656-11984873	Shisa9	Shisa9	451	47691
chr16	13571575	13571748	chr16:13571575-13571748	Parn	2310015D24Rik	51064	18269
chr16	13606222	13606437	chr16:13606222-13606437	Parn	Parn	61826	15947
chr16	13772572	13772796	chr16:13772572-13772796	NoGene	Rrn3	7996	7602
chr16	14227486	14227731	chr16:14227486-14227731	Myh11	Myh11	63770	9626
chr16	15394572	15394895	chr16:15394572-15394895	NoGene	Ube2v2	199716	99268
chr16	15462851	15463039	chr16:15462851-15463039	NoGene	Ube2v2	131572	78917
chr16	16599638	16599841	chr16:16599638-16599841	Fgd4	Fgd4	230	38990
chr16	17035665	17036070	chr16:17035665-17036070	Mapk1	Ypel1	34162	10722
chr16	17670730	17670932	chr16:17670730-17670932	Med15	Ccdc74a	24168	23962
chr16	18146977	18147209	chr16:18146977-18147209	Rtn4r	Mir6366	18054	7512
chr16	18455681	18455874	chr16:18455681-18455874	Txnrd2	Comt	28873	15623
chr16	18602396	18602568	chr16:18602396-18602568	NoGene	Tbx1	11633	26103
chr16	18696547	18696841	chr16:18696547-18696841	NoGene	Sept5	66517	8658
chr16	19069349	19069706	chr16:19069349-19069706	NoGene	Hira	192507	118559
chr16	19813823	19814024	chr16:19813823-19814024	NoGene	B3gnt5	53497	53470
chr16	20233919	20234098	chr16:20233919-20234098	Map6d1	Map6d1	7333	67870
chr16	20240847	20241214	chr16:20240847-20241214	Map6d1	Map6d1	217	60754
chr16	20474588	20474748	chr16:20474588-20474748	NoGene	Eif2b5	24142	22000
chr16	20630550	20630810	chr16:20630550-20630810	Ece2	Ece2	627	7753
chr16	20733164	20733497	chr16:20733164-20733497	Thpo;Chrd	Chrd	0	6365
chr16	21192738	21192977	chr16:21192738-21192977	NoGene	Ephb3	11891	11382
chr16	23094829	23095276	chr16:23094829-23095276	NoGene	Eif4a2	12265	32347
chr16	23107861	23108251	chr16:23107861-23108251	Eif4a2	Eif4a2	321	19372
chr16	23135923	23136082	chr16:23135923-23136082	NoGene	Rfc4	8121	7897
chr16	23306175	23306395	chr16:23306175-23306395	St6gal1	St6gal1	15633	9965
chr16	23322776	23322979	chr16:23322776-23322979	St6gal1	St6gal1	32234	26566
chr16	23590910	23591084	chr16:23590910-23591084	NoGene	Rtp4	18921	18723
chr16	24245957	24246170	chr16:24245957-24246170	NoGene	Lpp	147266	7213
chr16	24443252	24443669	chr16:24443252-24443669	Lpp	Lpp	4508	7859
chr16	26105521	26105862	chr16:26105521-26105862	P3h2	P3h2	8	22278
chr16	30366653	30366809	chr16:30366653-30366809	Atp13a3	Atp13a3	21807	22025
chr16	31099994	31100293	chr16:31099994-31100293	Mir1195;Acap2	Xxylt1	18477	18255
chr16	31897098	31897382	chr16:31897098-31897382	Mfi2	Mfi2	18203	16520
chr16	32023598	32023853	chr16:32023598-32023853	Pak2	Senp5	20226	13215
chr16	32060889	32061539	chr16:32060889-32061539	Pak2	Pak2	17889	7387
chr16	32164698	32164928	chr16:32164698-32164928	Nrros	Nrros	634	64466
chr16	33086854	33087145	chr16:33086854-33087145	Lmln	Mir1947	18302	23601
chr16	33311806	33312046	chr16:33311806-33312046	NoGene	Snx4	60265	25272
chr16	33436183	33436500	chr16:33436183-33436500	Zfp148	Zfp148	55323	31040
chr16	33718107	33718288	chr16:33718107-33718288	Heg1	Heg1	33556	21018
chr16	33846964	33847252	chr16:33846964-33847252	Itgb5	Itgb5	17214	9388
chr16	33988504	33988779	chr16:33988504-33988779	Kalrn	Umps	21416	12005
chr16	34456558	34456808	chr16:34456558-34456808	Kalrn	Kalrn	57305	116642
chr16	34490726	34490935	chr16:34490726-34490935	Kalrn	Kalrn	23178	82515
chr16	34774620	34774778	chr16:34774620-34774778	NoGene	Mylk	10258	10023
chr16	34901835	34901999	chr16:34901835-34901999	Mylk	1700119H24Rik	37416	21027
chr16	34958857	34959037	chr16:34958857-34959037	Mylk;E130310I04Rik	E130310I04Rik	0	8639
chr16	34991982	34992190	chr16:34991982-34992190	Mylk	Hacd2	30317	24092
chr16	36694035	36694217	chr16:36694035-36694217	Ildr1	Ildr1	0	127386
chr16	37840441	37840643	chr16:37840441-37840643	NoGene	Lrrc58	27843	25210
chr16	38550226	38550488	chr16:38550226-38550488	Poglut1	Poglut1	0	12257
chr16	43186577	43186820	chr16:43186577-43186820	Zbtb20	Zbtb20	60577	31001
chr16	44332460	44332870	chr16:44332460-44332870	Sidt1	Sidt1	81	14519
chr16	44616176	44616478	chr16:44616176-44616478	NoGene	Boc	57194	16560
chr16	84560316	84560466	chr16:84560316-84560466	NoGene	4930529L06Rik	119568	61166
chr16	87796749	87796931	chr16:87796749-87796931	NoGene	Bach1	97551	11631
chr16	87841310	87841519	chr16:87841310-87841519	NoGene	Bach1	142112	56192
chr16	90385920	90386434	chr16:90385920-90386434	NoGene	Hunk	208	46162
chr16	90387170	90387364	chr16:90387170-90387364	Hunk	Hunk	529	47412
chr16	90400722	90400894	chr16:90400722-90400894	Hunk	Hunk	14081	52586
chr16	90635545	90635808	chr16:90635545-90635808	NoGene	Mis18a	91808	76814
chr16	90750959	90751548	chr16:90750959-90751548	NoGene	Mrap	12391	23142
chr16	90844081	90844331	chr16:90844081-90844331	Eva1c	Eva1c	12978	12954
chr16	91269841	91270049	chr16:91269841-91270049	Olig1	Olig1	0	34334
chr16	91509830	91510310	chr16:91509830-91510310	Ifnar1	Mir6367	17479	12154
chr16	92071267	92071540	chr16:92071267-92071540	Slc5a3;Mrps6	Mrps6	12687	12613
chr16	92362154	92362377	chr16:92362154-92362377	NoGene	Kcne1	2442	36635
chr16	93580996	93581219	chr16:93580996-93581219	NoGene	Setd4	22841	36789
chr16	93607989	93608204	chr16:93607989-93608204	Cbr1	Cbr1	0	63782
chr16	94375104	94375466	chr16:94375104-94375466	Hlcs	Hlcs	133997	74999
chr16	94462504	94462886	chr16:94462504-94462886	Hlcs	Hlcs	46577	11523
chr16	94549705	94549980	chr16:94549705-94549980	NoGene	Ripply3	49	14411
chr16	94784047	94784304	chr16:94784047-94784304	NoGene	Dyrk1a	7509	6565
chr16	95061391	95061604	chr16:95061391-95061604	Kcnj6	Kcnj6	16693	46444
chr16	95130056	95130284	chr16:95130056-95130284	Kcnj6	Kcnj6	51760	115109
chr16	95419132	95419366	chr16:95419132-95419366	NoGene	Kcnj15	59799	43753
chr16	95567583	95567811	chr16:95567583-95567811	NoGene	Kcnj15	88419	19060
chr16	95782970	95783198	chr16:95782970-95783198	Erg	Erg	25002	11289
chr16	95864476	95864656	chr16:95864476-95864656	NoGene	Erg	56277	22473
chr16	96392859	96393095	chr16:96392859-96393095	Lca5l	Lca5l	20769	19907
chr16	96393501	96393685	chr16:96393501-96393685	Lca5l	Lca5l	20179	19875
chr16	96502433	96502650	chr16:96502433-96502650	B3galt5	B3galt5	0	56129
chr16	97626472	97626756	chr16:97626472-97626756	Bace2	Bace2	48138	48053
chr17	5126422	5126613	chr17:5126422-5126613	Arid1b	Arid1b	131349	11879
chr17	5934859	5935230	chr17:5934859-5935230	NoGene	Synj2	6050	5646
chr17	6954859	6955118	chr17:6954859-6955118	Ezr	Ezr	32011	10699
chr17	7072973	7073141	chr17:7072973-7073141	NoGene	Mir692-1	26545	32669
chr17	7750726	7750946	chr17:7750726-7750946	NoGene	Gm9992	161073	19009
chr17	8533530	8533747	chr17:8533530-8533747	Prr18	Prr18	0	26683
chr17	9073336	9073590	chr17:9073336-9073590	Pde10a	Pde10a	78727	15506
chr17	10617470	10617662	chr17:10617470-10617662	Pacrg	A230009B12Rik	31420	38827
chr17	10642542	10642887	chr17:10642542-10642887	Pacrg	A230009B12Rik	6195	13602
chr17	11777322	11777609	chr17:11777322-11777609	Park2	D17Ertd648e	298446	191134
chr17	12012462	12012656	chr17:12012462-12012656	Park2	D17Ertd648e	63399	101585
chr17	14515083	14515527	chr17:14515083-14515527	Smoc2	4930474M22Rik	20422	6141
chr17	21890729	21891118	chr17:21890729-21891118	NoGene	Zfp229	20039	19703
chr17	23014367	23014702	chr17:23014367-23014702	NoGene	Zfp945	10267	9900
chr17	23015032	23015227	chr17:23015032-23015227	NoGene	Zfp945	10932	10565
chr17	23677258	23677963	chr17:23677258-23677963	NoGene	6330415G19Rik	9803	7748
chr17	23744223	23744610	chr17:23744223-23744610	Zscan10	Zscan10	6431	7790
chr17	24744189	24744418	chr17:24744189-24744418	Tsc2	Tsc2	25154	10315
chr17	25457992	25458223	chr17:25457992-25458223	Prss29	Prss29	2394	46712
chr17	25581127	25581423	chr17:25581127-25581423	NoGene	Cacna1h	10400	9925
chr17	25600422	25600636	chr17:25600422-25600636	NoGene	Tekt4	7899	11124
chr17	25922238	25922467	chr17:25922238-25922467	Haghl	Haghl	0	11357
chr17	26405783	26406039	chr17:26405783-26406039	Luc7l	Luc7l	15929	15823
chr17	26603724	26604073	chr17:26603724-26604073	NoGene	Dusp1	41344	41060
chr17	26998877	26999211	chr17:26998877-26999211	NoGene	Nkx2-5	20368	20352
chr17	27522666	27522824	chr17:27522666-27522824	NoGene	Mir7218	27625	80902
chr17	27588999	27589254	chr17:27588999-27589254	Grm4	Grm4	51224	48566
chr17	27648973	27649569	chr17:27648973-27649569	NoGene	Grm4	8496	10914
chr17	27664267	27664453	chr17:27664267-27664453	NoGene	Grm4	23790	19719
chr17	27853856	27854168	chr17:27853856-27854168	Spdef	Spdef	11728	8629
chr17	28005523	28005675	chr17:28005523-28005675	Uhrf1bp1	Uhrf1bp1	12072	11534
chr17	28150165	28150454	chr17:28150165-28150454	Anks1	Tcp11	67075	11995
chr17	28544434	28544660	chr17:28544434-28544660	Fkbp5	Tulp1	42347	12767
chr17	28765956	28766201	chr17:28765956-28766201	NoGene	Srpk1	6558	6353
chr17	28851048	28851491	chr17:28851048-28851491	Mapk14	Mapk14	21536	15549
chr17	29013142	29013365	chr17:29013142-29013365	Pnpla1	Pnpla1	17787	5886
chr17	29027124	29027472	chr17:29027124-29027472	Pnpla1	1700030A11Rik	14738	7575
chr17	29034860	29035131	chr17:29034860-29035131	4930539E08Rik	1700030A11Rik	7079	14948
chr17	29079170	29079367	chr17:29079170-29079367	Pxt1	Pxt1	0	9687
chr17	29144258	29144447	chr17:29144258-29144447	Stk38	Stk38	435	24368
chr17	29416473	29416697	chr17:29416473-29416697	BC004004	BC004004	10741	10383
chr17	29477698	29477952	chr17:29477698-29477952	Mtch1	Mtch1	6897	6717
chr17	29874260	29874525	chr17:29874260-29874525	NoGene	Ccdc167	20299	20126
chr17	30081907	30082168	chr17:30081907-30082168	NoGene	Mdga1	57081	30363
chr17	30342896	30343132	chr17:30342896-30343132	Zfand3	Mir6412	50348	119383
chr17	30827218	30827498	chr17:30827218-30827498	Dnah8	Dnah8	63338	77416
chr17	30892861	30893178	chr17:30892861-30893178	Dnah8	Dnah8	128981	90160
chr17	30898281	30898600	chr17:30898281-30898600	Dnah8	Dnah8	134401	84738
chr17	31060440	31061011	chr17:31060440-31061011	Glp1r	Glp1r	21629	12098
chr17	31496788	31497075	chr17:31496788-31497075	NoGene	Pde9a	26104	25886
chr17	31666540	31666769	chr17:31666540-31666769	Ndufv3	Ndufv3	9481	9345
chr17	31840243	31840416	chr17:31840243-31840416	NoGene	Cryaa	25368	14672
chr17	32589441	32589706	chr17:32589441-32589706	Cyp4f39	Cyp4f39	0	30613
chr17	32591490	32591930	chr17:32591490-32591930	Cyp4f39	Cyp4f39	1823	28389
chr17	32665791	32665983	chr17:32665791-32665983	Cyp4f17	Cyp4f16	7591	7333
chr17	32992621	32992828	chr17:32992621-32992828	NoGene	Zfp799	25416	19699
chr17	33742172	33742458	chr17:33742172-33742458	Myo1f	Zfp414	23579	23429
chr17	33836563	33836784	chr17:33836563-33836784	March2	Hnrnpm	14161	13977
chr17	33972571	33972893	chr17:33972571-33972893	Ndufa7	Cd320	7143	6911
chr17	33999443	33999764	chr17:33999443-33999764	NoGene	Cd320	19073	19053
chr17	34705964	34706234	chr17:34705964-34706234	Notch4	Notch4	4725	17900
chr17	34906862	34907138	chr17:34906862-34907138	NoGene	C4b	26021	66307
chr17	35022740	35023191	chr17:35022740-35023191	NoGene	C2	3696	7833
chr17	35057622	35057960	chr17:35057622-35057960	Slc44a4	Slc44a4	6212	9906
chr17	35606009	35606292	chr17:35606009-35606292	NoGene	H2-Q10	742	29764
chr17	35819757	35819976	chr17:35819757-35819976	Ddr1	Gtf2h4	9070	8792
chr17	35931573	35931791	chr17:35931573-35931791	NoGene	4833427F10Rik	22179	17055
chr17	36220340	36220509	chr17:36220340-36220509	H2-Bl	H2-Bl	685	40308
chr17	37174577	37174744	chr17:37174577-37174744	NoGene	Gabbr1	8167	7824
chr17	43741408	43741588	chr17:43741408-43741588	Pla2g7	1700071M16Rik	12951	11813
chr17	43766401	43766666	chr17:43766401-43766666	Tdrd6	Tdrd6	582	36806
chr17	44041116	44041349	chr17:44041116-44041349	Rcan2	Rcan2	48599	56846
chr17	45950839	45951008	chr17:45950839-45951008	NoGene	1600014C23Rik	80047	7812
chr17	45975886	45976073	chr17:45975886-45976073	NoGene	1600014C23Rik	105094	11863
chr17	46553171	46553387	chr17:46553171-46553387	Zfp318	Crip3	12504	17251
chr17	47190782	47190942	chr17:47190782-47190942	NoGene	Ubr2	43302	10981
chr17	48073710	48073883	chr17:48073710-48073883	NoGene	Foxp4	12130	11480
chr17	48864261	48864639	chr17:48864261-48864639	NoGene	Lrfn2	207268	206612
chr17	49463778	49464123	chr17:49463778-49464123	NoGene	Gm17830	11494	103377
chr17	50329441	50329948	chr17:50329441-50329948	Rftn1	Rftn1	0	101976
chr17	50559384	50559571	chr17:50559384-50559571	NoGene	Plcl2	89301	126976
chr17	50647811	50648317	chr17:50647811-50648317	NoGene	Plcl2	555	170317
chr17	51952472	51953008	chr17:51952472-51953008	Satb1	Satb1	1094	229424
chr17	52741439	52741857	chr17:52741439-52741857	NoGene	Kcnh8	177	89457
chr17	56139510	56139810	chr17:56139510-56139810	Stap2	Stap2	5219	7744
chr17	56688586	56688816	chr17:56688586-56688816	NoGene	Gm20219	4994	35093
chr17	56736266	56736484	chr17:56736266-56736484	Safb	Safb	11862	11783
chr17	56849620	56849932	chr17:56849620-56849932	Ranbp3	Vmac	6412	6265
chr17	57271603	57271886	chr17:57271603-57271886	NoGene	Cd70	17314	26590
chr17	66151346	66151660	chr17:66151346-66151660	Ppp4r1	Ppp4r1	18652	11521
chr17	66255917	66256621	chr17:66255917-66256621	NoGene	Ralbp1	20823	8963
chr17	66397664	66397877	chr17:66397664-66397877	Ankrd12	Ankrd12	28509	28199
chr17	66620798	66620969	chr17:66620798-66620969	NoGene	Ddx11	147939	78436
chr17	68021230	68021422	chr17:68021230-68021422	NoGene	Lama1	25183	12035
chr17	70318346	70318768	chr17:70318346-70318768	NoGene	Dlgap1	455364	35291
chr17	70894702	70894953	chr17:70894702-70894953	Dlgap1	Dlgap1	16134	43018
chr17	71360580	71360840	chr17:71360580-71360840	NoGene	Myom1	8057	8241
chr17	71463319	71463552	chr17:71463319-71463552	Myom1	Lpin2	69766	9964
chr17	71481250	71481522	chr17:71481250-71481522	NoGene	Lpin2	51796	7297
chr17	71547285	71547474	chr17:71547285-71547474	Lpin2	Lpin2	6520	14266
chr17	71660066	71660406	chr17:71660066-71660406	Emilin2	Emilin2	0	44477
chr17	71661290	71661481	chr17:71661290-71661481	NoGene	Emilin2	986	43402
chr17	72527053	72527277	chr17:72527053-72527277	Alk	Clip4	395767	18419
chr17	74059710	74060118	chr17:74059710-74060118	Galnt14	Galnt14	0	93752
chr17	74395171	74395377	chr17:74395171-74395377	Srd5a2	Srd5a2	1879	37382
chr17	74881825	74882124	chr17:74881825-74882124	NoGene	Yipf4	6709	6511
chr17	75957605	75957795	chr17:75957605-75957795	NoGene	Fam98a	6320	6000
chr17	79451864	79452191	chr17:79451864-79452191	Qpct	Qpct	619	31573
chr17	80004240	80004456	chr17:80004240-80004456	NoGene	Rmdn2	9784	9915
chr17	80947804	80947998	chr17:80947804-80947998	Cdkl4	Cdkl4	15176	5053
chr17	81343688	81344126	chr17:81343688-81344126	Tmem178	Tmem178	0	37032
chr17	82237612	82237914	chr17:82237612-82237914	NoGene	Slc8a1	99886	186587
chr17	84030491	84030770	chr17:84030491-84030770	Kcng3	Kcng3	465	74247
chr17	84132217	84132445	chr17:84132217-84132445	Mta3	Mta3	26715	26716
chr17	84178288	84178456	chr17:84178288-84178456	Mta3	Haao	67674	71394
chr17	84495858	84496275	chr17:84495858-84496275	NoGene	4933433H22Rik	17859	10338
chr17	84602617	84602844	chr17:84602617-84602844	Thada	Zfp36l2	15331	7137
chr17	85212086	85212371	chr17:85212086-85212371	NoGene	Lrpprc	21961	21661
chr17	85280324	85280834	chr17:85280324-85280834	NoGene	Ppm1b	75247	75494
chr17	85347553	85347712	chr17:85347553-85347712	1110020A21Rik	Ppm1b	8369	8616
chr17	85377997	85378205	chr17:85377997-85378205	Ppm1b	Ppm1b	4606	20567
chr17	85430602	85431010	chr17:85430602-85431010	Slc3a1	Slc3a1	2916	8256
chr17	85612252	85612522	chr17:85612252-85612522	Camkmt	Camkmt	122213	23033
chr17	86729223	86729633	chr17:86729223-86729633	Prkce	2010106C02Rik	42706	69957
chr17	87029607	87029804	chr17:87029607-87029804	Prkce	Epas1	123400	83174
chr17	87054056	87054303	chr17:87054056-87054303	Prkce	Epas1	98901	58675
chr17	87175141	87175348	chr17:87175141-87175348	Epas1	Epas1	21938	21940
chr17	88197750	88198049	chr17:88197750-88198049	NoGene	Kcnk12	417	28249
chr17	89015028	89015366	chr17:89015028-89015366	NoGene	Ston1	10529	12911
chr17	94079957	94080200	chr17:94079957-94080200	NoGene	Adcyap1	481450	153870
chr18	3787016	3787321	chr18:3787016-3787321	NoGene	Bambi	279062	18931
chr18	4152160	4152397	chr18:4152160-4152397	NoGene	Lyzl1	13433	5505
chr18	6297322	6297718	chr18:6297322-6297718	NoGene	Kif5b	55801	15765
chr18	7810064	7810246	chr18:7810064-7810246	NoGene	Wac	58584	58183
chr18	10539751	10539963	chr18:10539751-10539963	Greb1l	Esco1	70387	5810
chr18	10787959	10788198	chr18:10787959-10788198	Mib1	Mir1a-2	2410	61938
chr18	11828403	11828553	chr18:11828403-11828553	Rbbp8	Rbbp8	12546	11762
chr18	11966488	11966719	chr18:11966488-11966719	NoGene	Cables1	31064	28741
chr18	13532896	13533078	chr18:13532896-13533078	NoGene	Hrh4	367398	26746
chr18	14459626	14459865	chr18:14459626-14459865	NoGene	8430422H06Rik	68812	30037
chr18	14927951	14928116	chr18:14927951-14928116	NoGene	Taf4b	13638	13320
chr18	16980605	16980790	chr18:16980605-16980790	Gm15328	Gm15328	5690	13213
chr18	20913818	20914160	chr18:20913818-20914160	NoGene	B4galt6	8914	8745
chr18	23986354	23986541	chr18:23986354-23986541	Mapre2	Mapre2	23884	21907
chr18	24585862	24586031	chr18:24585862-24586031	NoGene	Mir187	1640	40137
chr18	31610336	31610497	chr18:31610336-31610497	NoGene	Syt4	3268	101597
chr18	33099040	33099494	chr18:33099040-33099494	Camk4	Camk4	346	50603
chr18	34147719	34147948	chr18:34147719-34147948	Epb41l4a	Epb41l4a	18912	18918
chr18	34330487	34330692	chr18:34330487-34330692	NoGene	Apc	49946	49493
chr18	34484503	34484781	chr18:34484503-34484781	NoGene	Srp19	6018	5715
chr18	34877853	34878116	chr18:34877853-34878116	Gfra3	Gfra3	1925	13794
chr18	35000174	35000457	chr18:35000174-35000457	Reep2	Reep2	0	19312
chr18	35126810	35127132	chr18:35126810-35127132	NoGene	Hspa9	12806	8315
chr18	35261585	35261844	chr18:35261585-35261844	NoGene	Ctnna1	16722	16240
chr18	35599072	35599230	chr18:35599072-35599230	Sil1	Sil1	59349	16861
chr18	36338467	36338670	chr18:36338467-36338670	Nrg2	Nrg2	18144	16930
chr18	36643353	36643548	chr18:36643353-36643548	NoGene	Pfdn1	29205	8573
chr18	36885139	36885394	chr18:36885139-36885394	Cd14	Cd14	1075	9086
chr18	37185116	37185541	chr18:37185116-37185541	Pcdha1;Pcdha2;Pcdha3;Gm37013;Pcdha4;Pcdha5;Gm38666;Pcdha6;Pcdha7-g;Pcdha7;Pcdha8;Pcdha9;Pcdha10;Pcdha11;Pcdha12	Pcdha12	5233	122395
chr18	38221733	38221922	chr18:38221733-38221922	NoGene	Arap3	63111	5523
chr18	38611291	38611514	chr18:38611291-38611514	Ndfip1	Ndfip1	32663	32421
chr18	38922134	38922341	chr18:38922134-38922341	NoGene	Gm5820	129769	15622
chr18	38992022	38992291	chr18:38992022-38992291	NoGene	Gm5820	59819	17052
chr18	39014790	39015063	chr18:39014790-39015063	Fgf1	Gm5820	37047	13002
chr18	42576257	42576572	chr18:42576257-42576572	NoGene	Pou4f3	22007	27905
chr18	44972018	44972170	chr18:44972018-44972170	NoGene	Mcc	183	16352
chr18	46376027	46376187	chr18:46376027-46376187	NoGene	Trim36	3767	16662
chr18	46733720	46734154	chr18:46733720-46734154	Ticam2	Ticam2	33	22891
chr18	53519593	53519787	chr18:53519593-53519787	Snx24	Ppic	57874	42696
chr18	56834588	56834783	chr18:56834588-56834783	NoGene	Lmnb1	32684	32191
chr18	57514316	57514858	chr18:57514316-57514858	Prrc1	Prrc1	0	39671
chr18	58134995	58135433	chr18:58134995-58135433	NoGene	Slc12a2	96664	5594
chr18	60515344	60515561	chr18:60515344-60515561	NoGene	Iigp1	20122	124977
chr18	60720205	60720997	chr18:60720205-60720997	Rbm22	Rbm22	0	32222
chr18	61738948	61739324	chr18:61738948-61739324	Csnk1a1	Csnk1a1	23713	23868
chr18	61979762	61980000	chr18:61979762-61980000	Ablim3	Afap1l1	33447	17388
chr18	62071027	62071337	chr18:62071027-62071337	Ablim3	Ablim3	141	9726
chr18	62141122	62141299	chr18:62141122-62141299	Sh3tc2	Sh3tc2	28394	20232
chr18	65098454	65098798	chr18:65098454-65098798	Nedd4l	Nedd4l	51045	17421
chr18	65113805	65114016	chr18:65113805-65114016	Nedd4l	Nedd4l	66396	17514
chr18	65396075	65396287	chr18:65396075-65396287	NoGene	Mir122	12228	28469
chr18	65706921	65707236	chr18:65706921-65707236	NoGene	Zfp532	32648	18012
chr18	65829498	65829825	chr18:65829498-65829825	Zfp532	Oacyl	28097	9336
chr18	65996869	65997201	chr18:65996869-65997201	NoGene	Grp	35939	36481
chr18	66533768	66534036	chr18:66533768-66534036	NoGene	Ccbe1	82277	42467
chr18	66557151	66557302	chr18:66557151-66557302	NoGene	Pmaip1	60956	41291
chr18	67585365	67585752	chr18:67585365-67585752	Afg3l2	Afg3l2	23038	22946
chr18	67779429	67779642	chr18:67779429-67779642	Cep76	Cep76	21348	8633
chr18	69833808	69834021	chr18:69833808-69834021	Tcf4	Ccdc68	251192	6581
chr18	73342802	73343032	chr18:73342802-73343032	NoGene	Mex3c	389327	358553
chr18	73799874	73800085	chr18:73799874-73800085	Smad4	Smad4	63310	16801
chr18	74703630	74703811	chr18:74703630-74703811	Myo5b	1700120E14Rik	12853	96669
chr18	75199942	75200207	chr18:75199942-75200207	Dym	Dym	21517	5616
chr18	75299337	75299641	chr18:75299337-75299641	Dym	Dym	120912	31223
chr18	76127387	76127660	chr18:76127387-76127660	Zbtb7c	2900057B20Rik	130465	43183
chr18	76134165	76134441	chr18:76134165-76134441	Zbtb7c	2900057B20Rik	123684	36402
chr18	76194528	76195006	chr18:76194528-76195006	Zbtb7c	2900057B20Rik	63119	21535
chr18	76244440	76244834	chr18:76244440-76244834	Zbtb7c	2900057B20Rik	13291	11832
chr18	76771151	76771417	chr18:76771151-76771417	NoGene	Skor2	323727	102299
chr18	76884354	76884524	chr18:76884354-76884524	NoGene	Skor2	210620	10346
chr18	77413526	77413747	chr18:77413526-77413747	NoGene	St8sia5	10839	109276
chr18	77424343	77424698	chr18:77424343-77424698	St8sia5	St8sia5	0	99192
chr18	77700719	77700955	chr18:77700719-77700955	Rnf165	Rnf165	102920	40907
chr18	78059796	78060039	chr18:78059796-78060039	Pstpip2	Pstpip2	26508	24654
chr18	78070307	78070668	chr18:78070307-78070668	Pstpip2	Pstpip2	37019	35165
chr18	78087269	78087528	chr18:78087269-78087528	Pstpip2	Epg5	47678	24451
chr18	78245175	78245423	chr18:78245175-78245423	Siglec15	Siglec15	8584	23653
chr18	80684683	80684854	chr18:80684683-80684854	NoGene	Ctdp1	18278	22775
chr18	81168490	81168663	chr18:81168490-81168663	Sall3	Sall3	14654	26875
chr18	81288591	81288806	chr18:81288591-81288806	NoGene	Sall3	105275	57581
chr18	81312257	81312451	chr18:81312257-81312451	NoGene	Sall3	128941	81247
chr18	81436622	81436878	chr18:81436622-81436878	NoGene	Sall3	253306	205612
chr18	81602905	81603124	chr18:81602905-81603124	NoGene	Sall3	419589	214102
chr18	82576477	82576715	chr18:82576477-82576715	NoGene	Galr1	309	62691
chr18	84003969	84004152	chr18:84003969-84004152	NoGene	Tshz1	251802	16770
chr18	87526127	87526354	chr18:87526127-87526354	NoGene	Cbln2	644671	264620
chr19	3746044	3746200	chr19:3746044-3746200	NoGene	Suv420h1	21221	18950
chr19	3960333	3960601	chr19:3960333-3960601	Aldh3b3	Aldh3b3	1526	23887
chr19	4293137	4293352	chr19:4293137-4293352	Adrbk1	Ankrd13d	10001	9635
chr19	4313215	4313413	chr19:4313215-4313413	NoGene	Adrbk1	6994	6677
chr19	4456391	4456711	chr19:4456391-4456711	Syt12	A930001C03Rik	16833	21011
chr19	4865238	4865422	chr19:4865238-4865422	Actn3	Ctsf	10110	9797
chr19	4982189	4982390	chr19:4982189-4982390	NoGene	Npas4	7581	10470
chr19	5231020	5231365	chr19:5231020-5231365	Pacs1	Pacs1	41754	52032
chr19	5242413	5242817	chr19:5242413-5242817	Pacs1	Pacs1	30302	52266
chr19	5311742	5311923	chr19:5311742-5311923	NoGene	Gal3st3	13412	15983
chr19	5519545	5519795	chr19:5519545-5519795	NoGene	Snx32	9057	8769
chr19	5893998	5894360	chr19:5893998-5894360	Tigd3	Tigd3	0	15680
chr19	5900664	5901002	chr19:5900664-5901002	Dpf2	Tigd3	6558	11507
chr19	6015125	6015343	chr19:6015125-6015343	Capn1;Gm10814	Capn1	0	26359
chr19	6398519	6398873	chr19:6398519-6398873	NoGene	Rasgrp2	1710	19676
chr19	7191715	7192074	chr19:7191715-7192074	Macrod1	Flrt1	11497	8711
chr19	7543257	7543572	chr19:7543257-7543572	Rtn3	Rtn3	14209	13917
chr19	10430439	10430723	chr19:10430439-10430723	NoGene	Syt7	32857	7697
chr19	10488251	10488558	chr19:10488251-10488558	Syt7	Syt7	24672	7888
chr19	12254721	12254904	chr19:12254721-12254904	NoGene	Olfr1431	29154	142159
chr19	12324406	12324642	chr19:12324406-12324642	NoGene	Olfr262	8258	86106
chr19	13129158	13129444	chr19:13129158-13129444	NoGene	Olfr1454	8459	257676
chr19	17362330	17362508	chr19:17362330-17362508	NoGene	Gcnt1	51487	6318
chr19	17911407	17911898	chr19:17911407-17911898	Pcsk5	Pcsk5	224	243704
chr19	18623267	18623501	chr19:18623267-18623501	NoGene	Ostf1	82802	54133
chr19	18795096	18795336	chr19:18795096-18795336	NoGene	D030056L22Rik	7371	7311
chr19	21584662	21584838	chr19:21584662-21584838	NoGene	Gda	37512	33006
chr19	22926428	22926731	chr19:22926428-22926731	Trpm3	Mir204	101334	23337
chr19	23817769	23818185	chr19:23817769-23818185	NoGene	Apba1	15181	14481
chr19	24309018	24309225	chr19:24309018-24309225	NoGene	Tjp2	9503	9214
chr19	24339493	24339778	chr19:24339493-24339778	Fxn	Fxn	15298	6468
chr19	25296906	25297098	chr19:25296906-25297098	NoGene	Kank1	14594	14052
chr19	25536035	25536266	chr19:25536035-25536266	NoGene	Dmrt1	43930	9888
chr19	25697114	25697644	chr19:25697114-25697644	Dmrt3	Dmrt3	12088	30955
chr19	25770119	25770456	chr19:25770119-25770456	NoGene	Dmrt2	23219	40839
chr19	26362658	26362939	chr19:26362658-26362939	NoGene	Smarca2	316711	316085
chr19	28579892	28580141	chr19:28579892-28580141	Glis3	D930032P07Rik	172573	52327
chr19	28783932	28784204	chr19:28783932-28784204	D930032P07Rik	Glis3	29366	24072
chr19	29408499	29409203	chr19:29408499-29409203	Rln1	Rln1	0	20717
chr19	30357812	30358014	chr19:30357812-30358014	NoGene	Mbl2	50366	96323
chr19	32294377	32294583	chr19:32294377-32294583	Sgms1	Sgms1	8875	8460
chr19	32498648	32498873	chr19:32498648-32498873	NoGene	2700046G09Rik	34943	7108
chr19	32703525	32703726	chr19:32703525-32703726	Papss2	Papss2	9031	33060
chr19	33011440	33011758	chr19:33011440-33011758	NoGene	Pten	179374	10883
chr19	34793027	34793256	chr19:34793027-34793256	Slc16a12	Slc16a12	28345	54012
chr19	36131846	36132182	chr19:36131846-36132182	Htr7	Htr7	0	25263
chr19	36811254	36811459	chr19:36811254-36811459	NoGene	Ppp1r3c	161	48348
chr19	36908565	36908886	chr19:36908565-36908886	Tnks2	Tnks2	0	13174
chr19	37054578	37054891	chr19:37054578-37054891	Btaf1	Btaf1	54010	49500
chr19	37117617	37117900	chr19:37117617-37117900	Cpeb3	Btaf1	117049	12889
chr19	37441855	37442279	chr19:37441855-37442279	NoGene	Kif11	8614	8237
chr19	38312509	38312891	chr19:38312509-38312891	NoGene	Fra10ac1	13888	13656
chr19	38470326	38470897	chr19:38470326-38470897	Slc35g1	Slc35g1	0	34120
chr19	39094068	39094435	chr19:39094068-39094435	Cyp2c55	Cyp2c55	12560	45470
chr19	41017446	41017655	chr19:41017446-41017655	Blnk	Zfp518a	48252	47507
chr19	41252448	41252641	chr19:41252448-41252641	Tll2	Tll2	28623	26277
chr19	41438266	41438633	chr19:41438266-41438633	Pik3ap1	Pik3ap1	20927	90898
chr19	41730486	41730736	chr19:41730486-41730736	Slit1	Mir8091	67346	18155
chr19	41817635	41818195	chr19:41817635-41818195	Slit1	Slit1	151	45467
chr19	42139780	42140056	chr19:42139780-42140056	Hoga1	4933411K16Rik	13063	6482
chr19	42276413	42276854	chr19:42276413-42276854	Sfrp5	Sfrp5	0	13844
chr19	42368804	42368997	chr19:42368804-42368997	Crtac1	Mir3085	14145	21497
chr19	42523459	42523620	chr19:42523459-42523620	NoGene	Crtac1	17187	69453
chr19	43515411	43515588	chr19:43515411-43515588	Cnnm1	Cnnm1	486	57766
chr19	43770317	43770572	chr19:43770317-43770572	Entpd7	Entpd7	6139	5766
chr19	43783197	43783403	chr19:43783197-43783403	Entpd7	Entpd7	19019	18646
chr19	44210139	44210372	chr19:44210139-44210372	Cwf19l1	Cwf19l1	0	10417
chr19	44285867	44286134	chr19:44285867-44286134	Scd3	Scd3	8090	36430
chr19	44438053	44438237	chr19:44438053-44438237	NoGene	Scd4	30238	24717
chr19	44732174	44732420	chr19:44732174-44732420	NoGene	Hif1an	94831	20807
chr19	44794157	44794396	chr19:44794157-44794396	NoGene	Pax2	37488	10027
chr19	44899760	44900107	chr19:44899760-44900107	Pax2	1700039E22Rik	10321	62118
chr19	44910407	44910855	chr19:44910407-44910855	Pax2;1700039E22Rik	1700039E22Rik	0	51370
chr19	44996599	44996791	chr19:44996599-44996791	NoGene	Fam178a	8818	8524
chr19	45282782	45283134	chr19:45282782-45283134	NoGene	Lbx1	26592	128238
chr19	45364326	45364476	chr19:45364326-45364476	NoGene	Lbx1	54601	73332
chr19	45870610	45870855	chr19:45870610-45870855	Kcnip2	Mgea5	12830	12066
chr19	45903832	45904130	chr19:45903832-45904130	9130011E15Rik	Kcnip2	13280	16854
chr19	45987890	45988203	chr19:45987890-45988203	9130011E15Rik	9130011E15Rik	84775	6971
chr19	46055871	46056114	chr19:46055871-46056114	9130011E15Rik	9130011E15Rik	16864	16520
chr19	46266077	46266227	chr19:46266077-46266227	Gbf1	Gbf1	39030	18490
chr19	46329145	46329354	chr19:46329145-46329354	Gbf1	Nfkb2	49873	38847
chr19	46364645	46364867	chr19:46364645-46364867	NoGene	Nfkb2	14360	13888
chr19	46368833	46369092	chr19:46368833-46369092	NoGene	Nfkb2	10135	9663
chr19	47088980	47089313	chr19:47088980-47089313	Nt5c2;Ina	Ina	0	35428
chr19	47171286	47171533	chr19:47171286-47171533	Pdcd11	Pdcd11	6031	5923
chr19	47347496	47347795	chr19:47347496-47347795	Sh3pxd2a	Mir6995	284	8631
chr19	47412471	47412688	chr19:47412471-47412688	Sh3pxd2a	Mir6995	64393	6792
chr19	47539010	47539304	chr19:47539010-47539304	NoGene	Sh3pxd2a	110	5345
chr19	47643182	47643398	chr19:47643182-47643398	NoGene	Slk	11111	10205
chr19	47791244	47791434	chr19:47791244-47791434	NoGene	Sfr1	14812	13692
chr19	47896794	47896996	chr19:47896794-47896996	Cfap43	Cfap43	14855	14685
chr19	49483947	49484145	chr19:49483947-49484145	NoGene	Sorcs3	1203433	308666
chr19	51216889	51217311	chr19:51216889-51217311	NoGene	Sorcs1	463754	174823
chr19	53751648	53751871	chr19:53751648-53751871	Rbm20	Rbm20	0	22580
chr19	53778259	53778498	chr19:53778259-53778498	Rbm20	Rbm20	26464	27722
chr19	54830221	54830452	chr19:54830221-54830452	NoGene	Gpam	343485	202382
chr19	55163994	55164339	chr19:55163994-55164339	Gpam	Gpam	9598	104507
chr19	55707715	55708079	chr19:55707715-55708079	NoGene	4930552P12Rik	68615	12228
chr19	55889912	55890220	chr19:55889912-55890220	Tcf7l2	Tcf7l2	73613	6710
chr19	55969858	55970223	chr19:55969858-55970223	Tcf7l2	Tcf7l2	48	18303
chr19	56058815	56058990	chr19:56058815-56058990	NoGene	Tcf7l2	89005	7453
chr19	57050821	57051199	chr19:57050821-57051199	Afap1l2	Afap1l2	31866	13824
chr19	58921604	58921773	chr19:58921604-58921773	Hspa12a	Hspa12a	13701	7033
chr19	59335195	59335739	chr19:59335195-59335739	Slc18a2	Slc18a2	0	28560
chr19	59565781	59565982	chr19:59565781-59565982	NoGene	2700089I24Rik	1644	27557
chr19	59945491	59945746	chr19:59945491-59945746	NoGene	Rab11fip2	73521	6528
chr19	60545632	60545846	chr19:60545632-60545846	NoGene	Prlhr	1426	5172
chr19	60756479	60756708	chr19:60756479-60756708	NoGene	Nanos1	75182	46036
chr2	4062748	4062946	chr2:4062748-4062946	NoGene	1700080N15Rik	562	144430
chr2	5316170	5316391	chr2:5316170-5316391	Camk1d	Ccdc3	257349	80937
chr2	6530465	6530761	chr2:6530465-6530761	Celf2	Celf2	111947	14385
chr2	6702561	6702711	chr2:6702561-6702711	Celf2	Celf2	59854	59206
chr2	8336545	8336737	chr2:8336545-8336737	NoGene	1700061F12Rik	774405	138094
chr2	12223406	12223759	chr2:12223406-12223759	Itga8;E030013I19Rik	Itga8	0	23237
chr2	13010051	13010240	chr2:13010051-13010240	Rsu1	C1ql3	77561	49346
chr2	13800401	13800710	chr2:13800401-13800710	NoGene	St8sia6	85255	98445
chr2	14525593	14526017	chr2:14525593-14526017	Cacnb2	Cacnb2	0	28790
chr2	17620067	17620288	chr2:17620067-17620288	Nebl	Nebl	32407	32279
chr2	19637536	19637720	chr2:19637536-19637720	NoGene	Otud1	57848	12428
chr2	22544702	22545024	chr2:22544702-22545024	Gad2	Mir3967	34900	17381
chr2	22805651	22805885	chr2:22805651-22805885	Abi1	Pdss1	54610	17092
chr2	22870865	22871292	chr2:22870865-22871292	Abi1	Abi1	24469	5944
chr2	24377222	24377542	chr2:24377222-24377542	NoGene	Pax8	46104	40617
chr2	24510580	24510908	chr2:24510580-24510908	Cacna1b	Cacna1b	107764	30046
chr2	24817821	24818240	chr2:24817821-24818240	Dph7	Dph7	0	12176
chr2	25110799	25111067	chr2:25110799-25111067	Ndor1;Tmem203	Tmem203	0	6756
chr2	25127195	25127489	chr2:25127195-25127489	Ssna1	Ssna1	449	6575
chr2	25243968	25244204	chr2:25243968-25244204	NoGene	Entpd2	7190	16082
chr2	25356185	25356389	chr2:25356185-25356389	C8g;Fbxw5	Fbxw5	0	6114
chr2	26115224	26115416	chr2:26115224-26115416	NoGene	Qsox2	22306	21964
chr2	26976858	26977069	chr2:26976858-26977069	Fam163b	Fam163b	20928	24080
chr2	27148216	27148395	chr2:27148216-27148395	Vav2	Sardh	45394	5082
chr2	27492192	27492512	chr2:27492192-27492512	NoGene	Rxra	40209	16642
chr2	28013885	28014125	chr2:28013885-28014125	NoGene	Olfm1	34488	25856
chr2	28048631	28048821	chr2:28048631-28048821	Olfm1	Olfm1	19	25686
chr2	28225289	28225484	chr2:28225289-28225484	NoGene	Ppp1r26	77977	42129
chr2	28755071	28755261	chr2:28755071-28755261	Ddx31	Barhl1	16680	143549
chr2	28791804	28792087	chr2:28791804-28792087	NoGene	Barhl1	19845	123493
chr2	28909633	28910051	chr2:28909633-28910051	Cfap77	Cfap77	535	5529
chr2	29108472	29108709	chr2:29108472-29108709	6530402F18Rik	6530402F18Rik	0	93420
chr2	29128209	29128799	chr2:29128209-29128799	NoGene	6530402F18Rik	19697	73330
chr2	29507499	29507716	chr2:29507499-29507716	Rapgef1	Rapgef1	32260	15467
chr2	29675491	29675790	chr2:29675491-29675790	NoGene	Urm1	7119	6631
chr2	30069353	30069629	chr2:30069353-30069629	NoGene	Ccbl1	8135	7602
chr2	30286267	30286483	chr2:30286267-30286483	Ppp2r4	Ppp2r4	14698	10189
chr2	30422740	30422985	chr2:30422740-30422985	NoGene	Cstad	27579	12934
chr2	30542015	30542218	chr2:30542015-30542218	NoGene	Mir3089	34512	6252
chr2	30904700	30905227	chr2:30904700-30905227	Fnbp1	Fnbp1	46793	6001
chr2	30938926	30939300	chr2:30938926-30939300	Fnbp1	Fnbp1	12720	6704
chr2	31120282	31120503	chr2:31120282-31120503	Ncs1	Ncs1	18840	5454
chr2	31201720	31201933	chr2:31201720-31201933	NoGene	Ncs1	100278	31518
chr2	31467465	31467666	chr2:31467465-31467666	Fubp3	Mir6998	275	39024
chr2	31723730	31723954	chr2:31723730-31723954	NoGene	Lamc3	18847	23506
chr2	31742588	31742806	chr2:31742588-31742806	Lamc3	Lamc3	0	14492
chr2	31948109	31948389	chr2:31948109-31948389	NoGene	Plpp7	2782	39642
chr2	31949654	31950002	chr2:31949654-31950002	NoGene	Plpp7	1169	38029
chr2	32375323	32375866	chr2:32375323-32375866	NoGene	Fam102a	15013	14635
chr2	32940382	32940713	chr2:32940382-32940713	Garnl3	Garnl3	2011	37816
chr2	33155862	33156109	chr2:33155862-33156109	Ralgps1	Ralgps1	70905	15929
chr2	33471194	33472090	chr2:33471194-33472090	Lmx1b	Lmx1b	23941	9094
chr2	33505031	33505235	chr2:33505031-33505235	NoGene	C130021I20Rik	8319	23583
chr2	33775455	33775687	chr2:33775455-33775687	NoGene	Mvb12b	31990	64799
chr2	33903522	33903703	chr2:33903522-33903703	C230014O12Rik	C230014O12Rik	59552	16796
chr2	33910119	33910278	chr2:33910119-33910278	C230014O12Rik	C230014O12Rik	52977	23393
chr2	34024668	34024870	chr2:34024668-34024870	NoGene	C230014O12Rik	61414	6375
chr2	34509249	34509433	chr2:34509249-34509433	NoGene	Gapvd1	101319	7047
chr2	34642610	34642817	chr2:34642610-34642817	Rabepk	Rabepk	12615	12237
chr2	35460715	35460947	chr2:35460715-35460947	Dab2ip	Dab2ip	16554	14813
chr2	35601395	35601784	chr2:35601395-35601784	NoGene	Dab2ip	49144	30848
chr2	35614125	35614287	chr2:35614125-35614287	Ttll11	9030204H09Rik	60423	43578
chr2	49168731	49169033	chr2:49168731-49169033	Mbd5	Mbd5	67312	30885
chr2	59240650	59240895	chr2:59240650-59240895	NoGene	5330411J11Rik	15912	7002
chr2	59260486	59260691	chr2:59260486-59260691	NoGene	5330411J11Rik	35748	26838
chr2	59691038	59691312	chr2:59691038-59691312	Wdsub1	Wdsub1	29351	17313
chr2	69450343	69450556	chr2:69450343-69450556	NoGene	Lrp2	26220	26011
chr2	70059453	70059637	chr2:70059453-70059637	Myo3b	Myo3b	182271	12627
chr2	70263201	70263421	chr2:70263201-70263421	Myo3b	Sp5	49559	83274
chr2	71582439	71582637	chr2:71582439-71582637	NoGene	Platr26	24966	42112
chr2	71819025	71819522	chr2:71819025-71819522	Rapgef4	Rapgef4	0	22186
chr2	72246543	72246781	chr2:72246543-72246781	Zak	Cdca7	67495	18186
chr2	72541663	72541891	chr2:72541663-72541891	8430437L04Rik	8430437L04Rik	97	32759
chr2	72876274	72876501	chr2:72876274-72876501	NoGene	Sp3	57772	14050
chr2	73408516	73408680	chr2:73408516-73408680	Chrna1	Chrna1	9715	17102
chr2	76020516	76020849	chr2:76020516-76020849	Pde11a	Pde11a	155861	111540
chr2	76849721	76849951	chr2:76849721-76849951	Ccdc141	Ttn	29118	8712
chr2	77654457	77654869	chr2:77654457-77654869	Zfp385b	Zfp385b	4	102166
chr2	79333452	79333688	chr2:79333452-79333688	NoGene	Neurod1	36660	17582
chr2	90526128	90526451	chr2:90526128-90526451	Nup160	Nup160	8757	6506
chr2	90963500	90963784	chr2:90963500-90963784	Mybpc3	Mybpc3	5200	7919
chr2	91318640	91318972	chr2:91318640-91318972	Lrp4	Lrp4	20953	20240
chr2	91462446	91462712	chr2:91462446-91462712	NoGene	F2	13902	27117
chr2	92023851	92024084	chr2:92023851-92024084	NoGene	Phf21a	255	63759
chr2	92290474	92290671	chr2:92290474-92290671	NoGene	Slc35c1	9280	8716
chr2	92412309	92412830	chr2:92412309-92412830	NoGene	Mir7221	19533	28625
chr2	92909191	92909452	chr2:92909191-92909452	NoGene	Prdm11	22891	23226
chr2	93310050	93310271	chr2:93310050-93310271	NoGene	Cd82	6944	6758
chr2	93487325	93487581	chr2:93487325-93487581	Alx4	Alx4	4735	79085
chr2	104437320	104437626	chr2:104437320-104437626	Cstf3	Cstf3	6680	6614
chr2	105515603	105515877	chr2:105515603-105515877	Pax6	Pax6	24	11741
chr2	115681593	115681825	chr2:115681593-115681825	NoGene	Meis2	208532	41462
chr2	119063545	119063749	chr2:119063545-119063749	Spint1	Spint1	450	12828
chr2	119250335	119250905	chr2:119250335-119250905	Ino80	Ino80	52460	35992
chr2	119261795	119261983	chr2:119261795-119261983	Ino80	Ino80	41382	41529
chr2	119836540	119836780	chr2:119836540-119836780	Mapkbp1	Mir7665	6473	14478
chr2	120274386	120274731	chr2:120274386-120274731	Ganc	Capn3	14598	32466
chr2	120927824	120928185	chr2:120927824-120928185	Tgm7	Tgm7	7342	25143
chr2	120982550	120982793	chr2:120982550-120982793	NoGene	Zscan29	14068	13452
chr2	121167504	121167677	chr2:121167504-121167677	Ppip5k1	Ppip5k1	9072	13100
chr2	121487410	121487603	chr2:121487410-121487603	Frmd5	Frmd5	145190	26378
chr2	121640649	121640886	chr2:121640649-121640886	NoGene	Frmd5	7857	7562
chr2	122098970	122099138	chr2:122098970-122099138	NoGene	Duox2	24763	32589
chr2	124976940	124977145	chr2:124976940-124977145	NoGene	Slc12a1	1191	27405
chr2	127013579	127013830	chr2:127013579-127013830	1810024B03Rik	1810024B03Rik	20186	19893
chr2	127508977	127509328	chr2:127508977-127509328	NoGene	Mal	26547	30127
chr2	127817645	127817834	chr2:127817645-127817834	Acoxl	Bcl2l11	133940	8184
chr2	127904899	127905136	chr2:127904899-127905136	Acoxl	Bcl2l11	46638	37162
chr2	128629261	128629565	chr2:128629261-128629565	NoGene	Tmem87b	14474	13937
chr2	128636622	128637002	chr2:128636622-128637002	NoGene	Tmem87b	7037	6500
chr2	129479656	129479920	chr2:129479656-129479920	NoGene	Pdyn	44474	20039
chr2	130006067	130006315	chr2:130006067-130006315	NoGene	Snrpb	968	93537
chr2	130121229	130121569	chr2:130121229-130121569	NoGene	Ebf4	106	20947
chr2	130149249	130149492	chr2:130149249-130149492	Ebf4	Ebf4	27575	26615
chr2	130223204	130223486	chr2:130223204-130223486	Cpxm1	Cpxm1	0	14114
chr2	130300899	130301074	chr2:130300899-130301074	Ptpra	Ptpra	24886	13253
chr2	130586900	130587170	chr2:130586900-130587170	4930402H24Rik	Gm14057	42667	62866
chr2	130599342	130599499	chr2:130599342-130599499	4930402H24Rik	Gm14057	30338	58904
chr2	131467663	131467877	chr2:131467663-131467877	NoGene	Adra1d	79643	45377
chr2	131482447	131482638	chr2:131482447-131482638	NoGene	Adra1d	94427	30616
chr2	131970989	131971194	chr2:131970989-131971194	NoGene	Slc23a2	146	7236
chr2	136784597	136784821	chr2:136784597-136784821	Slx4ip	Slx4ip	59511	20324
chr2	136852806	136852956	chr2:136852806-136852956	Slx4ip	Jag1	89300	12537
chr2	136905663	136905884	chr2:136905663-136905884	NoGene	Jag1	36372	11850
chr2	144082546	144082723	chr2:144082546-144082723	Snx5	Snord17	9215	13492
chr2	144275307	144275772	chr2:144275307-144275772	NoGene	Zfp133-ps	9244	7467
chr2	144635045	144635249	chr2:144635045-144635249	NoGene	Scp2d1	14153	62717
chr2	145860230	145860473	chr2:145860230-145860473	NoGene	Cfap61	99711	7447
chr2	148311357	148311660	chr2:148311357-148311660	NoGene	Cd93	42087	6829
chr2	150360712	150360915	chr2:150360712-150360915	NoGene	Cst7	35236	73135
chr2	150514230	150514585	chr2:150514230-150514585	Vsx1	Vsx1	288	59980
chr2	152280793	152280948	chr2:152280793-152280948	NoGene	Defb23	9408	17089
chr2	152853268	152853468	chr2:152853268-152853468	NoGene	Xkr7	4120	11922
chr2	153009433	153009734	chr2:153009433-153009734	Tm9sf4	Tm9sf4	22397	22054
chr2	153318790	153319043	chr2:153318790-153319043	Nol4l	Nol4l	36664	26902
chr2	153796677	153796869	chr2:153796677-153796869	NoGene	Bpifa6	3812	229526
chr2	153821022	153821308	chr2:153821022-153821308	Bpifa6	Bpifa2	12704	253871
chr2	154044030	154044180	chr2:154044030-154044180	Bpifb1	Bpifb5	5298	86930
chr2	154088192	154088386	chr2:154088192-154088386	Bpifb9a	Bpifb9a	4578	42724
chr2	154298598	154298841	chr2:154298598-154298841	Cbfa2t2	Cbfa2t2	36379	8751
chr2	154412412	154412701	chr2:154412412-154412701	NoGene	Pxmp4	16708	16446
chr2	154467774	154467983	chr2:154467774-154467983	Zfp341	Chmp4b	14779	14486
chr2	154771540	154771749	chr2:154771540-154771749	NoGene	Eif2s2	52899	43351
chr2	154968415	154968618	chr2:154968415-154968618	Itch	Itch	9199	9079
chr2	155315818	155316136	chr2:155315818-155316136	Ggt7	Ggt7	24446	17207
chr2	155488272	155488501	chr2:155488272-155488501	Trpc4ap	Trpc4ap	29619	29203
chr2	155856787	155856990	chr2:155856787-155856990	Fer1l4	Fer1l4	21693	22807
chr2	155936734	155937061	chr2:155936734-155937061	Cpne1;Rbm12	Rbm12	640	8191
chr2	156150968	156151341	chr2:156150968-156151341	Cnbd2	Scand1	12529	12322
chr2	156257149	156257475	chr2:156257149-156257475	Epb41l1	Epb41l1	10505	9349
chr2	156469194	156469623	chr2:156469194-156469623	Dlgap4	Dlgap4	29762	19829
chr2	156740535	156740746	chr2:156740535-156740746	NoGene	Sla2	27722	51538
chr2	156790892	156791104	chr2:156790892-156791104	Ndrg3	Ndrg3	26743	8391
chr2	156937401	156937869	chr2:156937401-156937869	Samhd1	Samhd1	23089	22610
chr2	157183004	157183207	chr2:157183004-157183207	NoGene	Manbal	10123	10047
chr2	157730396	157730599	chr2:157730396-157730599	NoGene	Vstm2l	9790	8367
chr2	157867026	157867207	chr2:157867026-157867207	Rprd1b	Rprd1b	12794	12814
chr2	159692676	159692934	chr2:159692676-159692934	NoGene	4933416E03Rik	80143	154406
chr2	160464563	160464762	chr2:160464563-160464762	NoGene	Top1	6871	6558
chr2	160503627	160503860	chr2:160503627-160503860	Top1	Top1	31995	31772
chr2	160603468	160603685	chr2:160603468-160603685	Zhx3	Plcg1	46423	46353
chr2	160613342	160613591	chr2:160613342-160613591	Zhx3	Plcg1	56297	56227
chr2	162184621	162184774	chr2:162184621-162184774	Ptprt	Ptprtos	31775	75823
chr2	162331968	162332179	chr2:162331968-162332179	Ptprt	Ptprtos	115420	213642
chr2	162687617	162687919	chr2:162687617-162687919	NoGene	Srsf6	69325	9301
chr2	162959974	162960218	chr2:162959974-162960218	NoGene	Gtsf1l	44638	78148
chr2	163052486	163052789	chr2:163052486-163052789	Tox2	Tox2	1297	118000
chr2	163406755	163407015	chr2:163406755-163407015	NoGene	Ttpal	21035	20880
chr2	163588406	163588845	chr2:163588406-163588845	NoGene	Ada	12432	25442
chr2	163597105	163597434	chr2:163597105-163597434	NoGene	Ada	21131	16853
chr2	163910268	163910602	chr2:163910268-163910602	Stk4	Stk4	10355	10272
chr2	163941339	163941562	chr2:163941339-163941562	Stk4	Stk4	41426	10751
chr2	164019960	164020265	chr2:164019960-164020265	NoGene	Wfdc12	3667	16931
chr2	164311706	164312199	chr2:164311706-164312199	Dbndd2	Dbndd2	0	15711
chr2	164312402	164312651	chr2:164312402-164312651	Dbndd2	Dbndd2	26	16407
chr2	164743733	164744011	chr2:164743733-164744011	NoGene	Zfp335	6484	6081
chr2	164786496	164786791	chr2:164786496-164786791	NoGene	Slc12a5	6697	7518
chr2	164873834	164874256	chr2:164873834-164874256	NoGene	Cd40	6880	13272
chr2	165307527	165307770	chr2:165307527-165307770	NoGene	Slc13a3	8831	21193
chr2	165725314	165725685	chr2:165725314-165725685	NoGene	Zmynd8	14977	6160
chr2	165751225	165751474	chr2:165751225-165751474	NoGene	Zmynd8	40888	10820
chr2	165943596	165943901	chr2:165943596-165943901	Sulf2	Sulf2	36884	51854
chr2	166107876	166108238	chr2:166107876-166108238	Gm11468	Gm11468	8469	18235
chr2	166447456	166447623	chr2:166447456-166447623	Prex1	Mir6364	50595	54617
chr2	166545179	166545706	chr2:166545179-166545706	Mir6364	Prex1	5848	5504
chr2	166596401	166596626	chr2:166596401-166596626	NoGene	Trp53rkb	22641	15556
chr2	166753762	166754268	chr2:166753762-166754268	Cse1l	Cse1l	22167	21721
chr2	167014094	167014643	chr2:167014094-167014643	Kcnb1	Kcnb1	0	25659
chr2	167074541	167074786	chr2:167074541-167074786	NoGene	Ptgis	8505	14206
chr2	167082773	167083055	chr2:167082773-167083055	NoGene	Ptgis	16737	5937
chr2	167118567	167118753	chr2:167118567-167118753	NoGene	Ptgis	52531	23907
chr2	167205632	167205825	chr2:167205632-167205825	NoGene	B4galt5	30955	6695
chr2	167357527	167357949	chr2:167357527-167357949	NoGene	Snai1	5746	5411
chr2	167635664	167636310	chr2:167635664-167636310	NoGene	A530013C23Rik	118988	6129
chr2	168055830	168056305	chr2:168055830-168056305	Dpm1-adnp;Dpm1;Mocs3	Mocs3	0	22667
chr2	168074365	168074623	chr2:168074365-168074623	NoGene	Mocs3	18244	31879
chr2	168599351	168599563	chr2:168599351-168599563	NoGene	Sall4	6651	31964
chr2	168695514	168695782	chr2:168695514-168695782	NoGene	Zfp64	85305	20153
chr2	168740605	168740948	chr2:168740605-168740948	NoGene	Zfp64	40139	39717
chr2	169185784	169186018	chr2:169185784-169186018	NoGene	Tshz2	273128	404085
chr2	170595904	170596297	chr2:170595904-170596297	Dok5	Dok5	38598	243466
chr2	172229971	172230150	chr2:172229971-172230150	Cass4	Cass4	10678	6503
chr2	172286806	172287015	chr2:172286806-172287015	Rtfdc1	Gcnt7	2711	5746
chr2	172565771	172565995	chr2:172565771-172565995	NoGene	Tfap2c	189281	40255
chr2	172731314	172731532	chr2:172731314-172731532	Bmp7	Bmp7	34290	13581
chr2	172999540	173000204	chr2:172999540-173000204	NoGene	Pck1	20967	12552
chr2	173379382	173379735	chr2:173379382-173379735	NoGene	Ankrd60	24107	7169
chr2	174602380	174602543	chr2:174602380-174602543	Edn3	Edn3	16122	76741
chr2	177871636	177871922	chr2:177871636-177871922	Phactr3	Phactr3	4716	14244
chr2	178347854	178348078	chr2:178347854-178348078	NoGene	Cdh26	182635	121971
chr2	179056789	179057041	chr2:179056789-179057041	NoGene	4930591A17Rik	92600	502851
chr2	179177716	179177941	chr2:179177716-179177941	Cdh4	Cdh4	581	381951
chr2	179482433	179482659	chr2:179482433-179482659	Cdh4	Taf4a	228692	77233
chr2	179522033	179522234	chr2:179522033-179522234	Cdh4	Taf4a	189117	37658
chr2	179623722	179624136	chr2:179623722-179624136	Cdh4	Taf4a	87215	27859
chr2	179824195	179824464	chr2:179824195-179824464	NoGene	Hrh3	14648	16734
chr2	180031280	180031564	chr2:180031280-180031564	NoGene	Rbbp8nl	6697	22739
chr2	180225412	180225570	chr2:180225412-180225570	NoGene	Ntsr1	9111	20340
chr2	180288899	180289062	chr2:180288899-180289062	NoGene	Mrgbp	26947	12077
chr2	180348781	180349052	chr2:180348781-180349052	Col9a3	Col9a3	15855	24388
chr2	180480068	180480334	chr2:180480068-180480334	NoGene	Slc17a9	20025	19962
chr2	180689355	180689585	chr2:180689355-180689585	Nkain4	Nkain4	0	11270
chr2	180819800	180820029	chr2:180819800-180820029	Kcnq2	Chrna4	45919	24598
chr2	180869048	180869203	chr2:180869048-180869203	Kcnq2	Kcnq2	791	52141
chr3	4843032	4843210	chr3:4843032-4843210	NoGene	1110015O18Rik	44325	173586
chr3	9894365	9894548	chr3:9894365-9894548	NoGene	Pag1	60687	60363
chr3	17955593	17955791	chr3:17955593-17955791	Bhlhe22	Bhlhe22	1269	71315
chr3	28124604	28124810	chr3:28124604-28124810	NoGene	Tnik	37326	28593
chr3	28320177	28320477	chr3:28320177-28320477	Tnik	Mir466q	1313	64094
chr3	28576655	28576851	chr3:28576655-28576851	NoGene	Slc2a2	19974	56838
chr3	32551749	32551902	chr3:32551749-32551902	NoGene	Gnb4	36293	35988
chr3	33493496	33493646	chr3:33493496-33493646	NoGene	Ttc14	205459	204874
chr3	33925283	33925525	chr3:33925283-33925525	Fxr1	Fxr1	6283	6165
chr3	36409173	36409347	chr3:36409173-36409347	NoGene	Gm11548	3443	8850
chr3	36567852	36568077	chr3:36567852-36568077	Trpc3	Trpc3	21012	55326
chr3	36587803	36588040	chr3:36587803-36588040	Trpc3	Trpc3	1049	75277
chr3	36752663	36752956	chr3:36752663-36752956	NoGene	4932438A13Rik	9072	8627
chr3	37201736	37201937	chr3:37201736-37201937	NoGene	Cetn4	9431	9319
chr3	37380296	37380729	chr3:37380296-37380729	Spata5	Spata5	61425	22048
chr3	38748660	38748885	chr3:38748660-38748885	NoGene	Fat4	36977	28760
chr3	40873115	40873375	chr3:40873115-40873375	Pgrmc2	Pgrmc2	13593	13456
chr3	51234405	51234625	chr3:51234405-51234625	Naa15	Naa15	14468	14311
chr3	51528619	51528849	chr3:51528619-51528849	Maml3	Mgst2	63519	5029
chr3	51758669	51758987	chr3:51758669-51758987	Maml3	Maml3	149941	10663
chr3	52860231	52860400	chr3:52860231-52860400	Lhfp	Lhfp	14763	6958
chr3	53473018	53473224	chr3:53473018-53473224	NoGene	Frem2	11742	194439
chr3	53653374	53653698	chr3:53653374-53653698	NoGene	Ufm1	14031	13965
chr3	54793589	54793920	chr3:54793589-54793920	NoGene	Ccna1	65057	103059
chr3	55987635	55987968	chr3:55987635-55987968	NoGene	Nbea	13	56592
chr3	57455482	57455716	chr3:57455482-57455716	Commd2	Commd2	0	13630
chr3	57955684	57955976	chr3:57955684-57955976	1700007F19Rik	1700007F19Rik	11753	16433
chr3	60806579	60807028	chr3:60806579-60807028	P2ry1	P2ry1	0	69399
chr3	61962951	61963223	chr3:61962951-61963223	NoGene	Arhgef26	179476	179214
chr3	65251906	65252152	chr3:65251906-65252152	NoGene	Ssr3	55432	5380
chr3	68647608	68647827	chr3:68647608-68647827	NoGene	1110032F04Rik	25681	78029
chr3	68998261	68998581	chr3:68998261-68998581	NoGene	Arl14	27760	5598
chr3	69145041	69145250	chr3:69145041-69145250	Ppm1l	Ppm1l	24202	14619
chr3	78641477	78641656	chr3:78641477-78641656	NoGene	Rapgef2	307153	291489
chr3	81878552	81878822	chr3:81878552-81878822	Gucy1b3	Gucy1b3	0	130540
chr3	82931592	82931784	chr3:82931592-82931784	NoGene	Plrg1	72133	71976
chr3	83079693	83079895	chr3:83079693-83079895	NoGene	Plrg1	220234	12191
chr3	85869931	85870381	chr3:85869931-85870381	NoGene	Sh3d19	17975	25139
chr3	86078545	86078799	chr3:86078545-86078799	Lrba	Lrba	49934	49513
chr3	86095862	86096077	chr3:86095862-86096077	Lrba	Lrba	67251	66830
chr3	86352061	86352321	chr3:86352061-86352321	Lrba;Mab21l2	Mab21l2	0	8358
chr3	86948885	86949227	chr3:86948885-86949227	Kirrel	Kirrel	29442	5308
chr3	87559900	87560348	chr3:87559900-87560348	Pear1	Lrrc71	7356	8748
chr3	87846814	87847221	chr3:87846814-87847221	Gpatch4	Gpatch4	0	6539
chr3	87962694	87962929	chr3:87962694-87962929	Mef2d	Mef2d	16401	12974
chr3	88243376	88243571	chr3:88243376-88243571	Sema4a	Mir7011	1302	13866
chr3	88271148	88271391	chr3:88271148-88271391	NoGene	Sema4a	6045	24926
chr3	88626291	88626682	chr3:88626291-88626682	5830417I10Rik;1500004A13Rik	1500004A13Rik	9727	49507
chr3	88669018	88669228	chr3:88669018-88669228	Gon4l	Gon4l	29866	48326
chr3	89380591	89380839	chr3:89380591-89380839	Kcnn3	Kcnn3	56506	53576
chr3	90121549	90121820	chr3:90121549-90121820	NoGene	Gatad2b	23756	24276
chr3	90270201	90270395	chr3:90270201-90270395	NoGene	Npr1	414	9316
chr3	94138421	94138678	chr3:94138421-94138678	NoGene	Them5	7343	23963
chr3	94247076	94247512	chr3:94247076-94247512	Mrpl9	Mrpl9	0	12928
chr3	94339138	94339401	chr3:94339138-94339401	Snx27	Snx27	47237	29909
chr3	94406575	94406789	chr3:94406575-94406789	NoGene	Snx27	19938	14321
chr3	94732279	94732509	chr3:94732279-94732509	NoGene	Selenbp1	4496	24330
chr3	95754712	95755148	chr3:95754712-95755148	NoGene	Anp32e	21533	21398
chr3	95799741	95800123	chr3:95799741-95800123	Plekho1	Plekho1	0	15009
chr3	96510900	96511092	chr3:96510900-96511092	Nudt17	Nudt17	1391	9779
chr3	96643190	96643397	chr3:96643190-96643397	Pdzk1	Pdzk1	6594	25842
chr3	96789612	96789776	chr3:96789612-96789776	NoGene	Gja5	46549	39427
chr3	97046816	97047038	chr3:97046816-97047038	NoGene	Bcl9	15530	14844
chr3	97048475	97048725	chr3:97048475-97048725	NoGene	Bcl9	17189	16503
chr3	97094703	97094945	chr3:97094703-97094945	NoGene	Bcl9	63417	6826
chr3	97396934	97397109	chr3:97396934-97397109	Chd1l	Chd1l	17004	7262
chr3	97775162	97775530	chr3:97775162-97775530	NoGene	Gm5544	41067	22213
chr3	98221339	98221599	chr3:98221339-98221599	Zfp697	Zfp697	34936	33649
chr3	98381456	98381699	chr3:98381456-98381699	NoGene	Hsd3b4	13496	193766
chr3	99043937	99044395	chr3:99043937-99044395	NoGene	Tbx15	13288	5961
chr3	100372938	100373108	chr3:100372938-100373108	Man1a2	Fam46c	79824	61352
chr3	101727866	101728132	chr3:101727866-101728132	Slc22a15	Slc22a15	244	5770
chr3	101728321	101728706	chr3:101728321-101728706	Slc22a15	Slc22a15	0	6225
chr3	101924872	101925080	chr3:101924872-101925080	Casq2	Casq2	34495	12318
chr3	102323874	102324024	chr3:102323874-102324024	Ngf	Ngf	50033	41702
chr3	102666043	102666284	chr3:102666043-102666284	Sycp1	Sycp1	73739	105797
chr3	102862071	102862360	chr3:102862071-102862360	Csde1;Nras	Nras	0	43977
chr3	103231024	103231216	chr3:103231024-103231216	NoGene	Trim33	147809	127782
chr3	104675254	104675520	chr3:104675254-104675520	St7l	St7l	7831	7183
chr3	104980168	104980475	chr3:104980168-104980475	NoGene	4930564D02Rik	110407	24559
chr3	105147074	105147350	chr3:105147074-105147350	NoGene	Kcnd3	107898	59012
chr3	105477546	105477772	chr3:105477546-105477772	NoGene	Ddx20	12717	12462
chr3	105501967	105502194	chr3:105501967-105502194	NoGene	Fam212b	5323	5109
chr3	107294209	107294485	chr3:107294209-107294485	Slc6a17	Slc6a17	9173	24416
chr3	107386022	107386268	chr3:107386022-107386268	NoGene	Alx3	11681	23612
chr3	107786960	107787197	chr3:107786960-107787197	Gstm2	Gstm2	2157	28960
chr3	108028821	108029365	chr3:108028821-108029365	Sypl2	Sypl2	152	24882
chr3	108256292	108256512	chr3:108256292-108256512	NoGene	Sars	8116	7978
chr3	108261860	108262147	chr3:108261860-108262147	5330417C22Rik	Sars	13684	13546
chr3	115954769	115955194	chr3:115954769-115955194	Gpr88	Gpr88	1208	61795
chr3	116581629	116581974	chr3:116581629-116581974	Frrs1	Frrs1	17032	16886
chr3	117278374	117278635	chr3:117278374-117278635	Plppr5	Plppr5	230	90608
chr3	118264904	118265223	chr3:118264904-118265223	Dpyd	Dpyd	0	229666
chr3	122013963	122014209	chr3:122013963-122014209	NoGene	Mir760	17343	5447
chr3	122618233	122618605	chr3:122618233-122618605	4933405D12Rik	4933405D12Rik	8429	8402
chr3	125640784	125641001	chr3:125640784-125641001	Ugt8a	Ugt8a	467	50237
chr3	129108807	129109092	chr3:129108807-129109092	NoGene	Gm5712	27499	15791
chr3	129175970	129176209	chr3:129175970-129176209	NoGene	Gm5712	39380	26502
chr3	129575905	129576105	chr3:129575905-129576105	Cfi	Pla2g12a	5419	5402
chr3	131791325	131791598	chr3:131791325-131791598	Dkk2	Dkk2	43070	5998
chr3	133177524	133177720	chr3:133177524-133177720	Tet2	Tet2	29634	6147
chr3	136743227	136743398	chr3:136743227-136743398	NoGene	Emcn	260644	70046
chr3	136849195	136849377	chr3:136849195-136849377	NoGene	Emcn	154665	34379
chr3	141737720	141737946	chr3:141737720-141737946	Bmpr1b	Bmpr1b	92493	23813
chr3	143210169	143210347	chr3:143210169-143210347	NoGene	Gm6260	164760	49584
chr3	144184752	144184978	chr3:144184752-144184978	Hs2st1	Hs2st1	48202	15152
chr3	144555970	144556131	chr3:144555970-144556131	Clca4c-ps	Clca4c-ps	2844	5597
chr3	144814984	144815210	chr3:144814984-144815210	Odf2l	Odf2l	33421	33102
chr3	145011229	145011400	chr3:145011229-145011400	Col24a1	Col24a1	55794	71997
chr3	146444058	146444340	chr3:146444058-146444340	Prkacb	Prkacb	40	70641
chr3	146475974	146476340	chr3:146475974-146476340	NoGene	Prkacb	65	38641
chr3	151978667	151979034	chr3:151978667-151979034	Fam73a	Fam73a	24337	6791
chr3	152672827	152673039	chr3:152672827-152673039	NoGene	St6galnac5	27657	38256
chr3	155745335	155745523	chr3:155745335-155745523	NoGene	9330178D15Rik	106018	478151
chr3	157230329	157230675	chr3:157230329-157230675	Ptger3	Ptger3	474	32535
chr4	4691582	4691918	chr4:4691582-4691918	Impad1	Impad1	28535	27646
chr4	6339990	6340203	chr4:6339990-6340203	Nsmaf	Nsmaf	41215	14322
chr4	8039166	8039337	chr4:8039166-8039337	NoGene	Car8	126851	386774
chr4	9886270	9886533	chr4:9886270-9886533	NoGene	4930448K20Rik	41727	22326
chr4	10581969	10582148	chr4:10581969-10582148	1700123O12Rik	1700123O12Rik	142801	218922
chr4	10927211	10927411	chr4:10927211-10927411	Plekhf2	Plekhf2	7355	7184
chr4	11133613	11133846	chr4:11133613-11133846	Ints8	Ccne2	14758	14553
chr4	14703414	14703641	chr4:14703414-14703641	Lrrc69	Lrrc69	19558	49820
chr4	19935333	19935538	chr4:19935333-19935538	Ttpa	Ttpa	0	33387
chr4	20453553	20453893	chr4:20453553-20453893	Nkain3	Nkain3	251922	483762
chr4	33654144	33654331	chr4:33654144-33654331	NoGene	Mir8118	129089	20273
chr4	38196967	38197293	chr4:38196967-38197293	NoGene	1700009N14Rik	1200033	1738147
chr4	39185622	39185802	chr4:39185622-39185802	NoGene	1700009N14Rik	211524	749638
chr4	40196364	40196588	chr4:40196364-40196588	NoGene	Ddx58	9507	9708
chr4	40257864	40258129	chr4:40257864-40258129	NoGene	4930509K18Rik	2136	30800
chr4	40289325	40289520	chr4:40289325-40289520	NoGene	4930509K18Rik	29061	62261
chr4	41272643	41272879	chr4:41272643-41272879	NoGene	Dcaf12	10710	10441
chr4	41505983	41506158	chr4:41505983-41506158	Fam219a	Fam219a	10402	9079
chr4	43527312	43527541	chr4:43527312-43527541	Tpm2	Car9	7415	5481
chr4	43843775	43843960	chr4:43843775-43843960	NoGene	Olfr157	5429	44263
chr4	44378178	44378478	chr4:44378178-44378478	NoGene	Melk	64390	64216
chr4	44436543	44436837	chr4:44436543-44436837	NoGene	Melk	122755	122581
chr4	45197407	45198119	chr4:45197407-45198119	Frmpd1	Frmpd1	0	45663
chr4	45301269	45301474	chr4:45301269-45301474	NoGene	Trmt10b	8566	31580
chr4	45552090	45552475	chr4:45552090-45552475	NoGene	Shb	8391	6717
chr4	45639427	45639680	chr4:45639427-45639680	NoGene	Gm829	56781	56446
chr4	45647674	45648014	chr4:45647674-45648014	NoGene	Gm829	48447	48112
chr4	46558470	46558720	chr4:46558470-46558720	Coro2a	Trim14	9458	9085
chr4	46800234	46800433	chr4:46800234-46800433	Gabbr2	Tbc1d2	137164	97654
chr4	47104904	47105200	chr4:47104904-47105200	Galnt12	Galnt12	80	34440
chr4	48479282	48479456	chr4:48479282-48479456	Tex10	Tex10	6838	6707
chr4	55414165	55414456	chr4:55414165-55414456	NoGene	Gm12505	17258	6569
chr4	59109309	59109533	chr4:59109309-59109533	NoGene	Gng10	61282	59350
chr4	59450864	59451074	chr4:59450864-59451074	Susd1	Susd1	431	15865
chr4	59740724	59740937	chr4:59740724-59740937	E130308A19Rik	Inip	55790	28610
chr4	62131831	62132084	chr4:62131831-62132084	Wdr31	Wdr31	0	9453
chr4	62450547	62450748	chr4:62450547-62450748	NoGene	Rgs3	115540	25181
chr4	71689016	71689260	chr4:71689016-71689260	NoGene	Tle1	172667	26308
chr4	78419713	78420114	chr4:78419713-78420114	NoGene	A430085M09Rik	179763	537600
chr4	82996708	82996934	chr4:82996708-82996934	NoGene	Ttc39b	26616	17780
chr4	83884996	83885167	chr4:83884996-83885167	NoGene	6030471H07Rik	194214	7439
chr4	85699404	85699614	chr4:85699404-85699614	NoGene	Adamtsl1	205	12253
chr4	86250893	86251178	chr4:86250893-86251178	Haus6	Haus6	6748	6638
chr4	95537907	95538141	chr4:95537907-95538141	Fggy	9530080O11Rik	95585	5660
chr4	96534364	96534554	chr4:96534364-96534554	NoGene	Gm12695	82514	77295
chr4	98111130	98111315	chr4:98111130-98111315	Inadl	Inadl	48614	42873
chr4	98336857	98337057	chr4:98336857-98337057	Inadl	L1td1	56388	149086
chr4	98850543	98850754	chr4:98850543-98850754	NoGene	Atg4c	9871	9675
chr4	101169935	101170267	chr4:101169935-101170267	Dnajc6	Dnajc6	683	77924
chr4	103759116	103759299	chr4:103759116-103759299	NoGene	Dab1	280844	427941
chr4	104796028	104796291	chr4:104796028-104796291	NoGene	Prkaa2	13526	13394
chr4	106574474	106574629	chr4:106574474-106574629	NoGene	Ssbp3	9446	5737
chr4	106793891	106794154	chr4:106793891-106794154	NoGene	Cdcp2	24396	35838
chr4	107403700	107403976	chr4:107403700-107403976	NoGene	Dmrtb1	46934	29677
chr4	107832074	107832265	chr4:107832074-107832265	NoGene	Echdc2	5777	40712
chr4	107921128	107921396	chr4:107921128-107921396	Zyg11b	Zyg11a	30602	52031
chr4	109051876	109052115	chr4:109051876-109052115	Eps15	Ttc39aos1	26747	26682
chr4	109066593	109066758	chr4:109066593-109066758	NoGene	Ttc39aos1	12104	12039
chr4	109329892	109330341	chr4:109329892-109330341	NoGene	Cdkn2c	7636	8668
chr4	111087398	111087865	chr4:111087398-111087865	Agbl4;Bend5	Bend5	0	9403
chr4	111238229	111238433	chr4:111238229-111238433	Agbl4	Bend5	150619	32227
chr4	114250857	114251063	chr4:114250857-114251063	Trabd2b	Trabd2b	171529	17001
chr4	114530229	114530446	chr4:114530229-114530446	NoGene	Gm12830	35905	35466
chr4	115647893	115648088	chr4:115647893-115648088	NoGene	Dmbx1	35363	8695
chr4	115740672	115740904	chr4:115740672-115740904	Uqcrh	Uqcrh	6771	6649
chr4	116281506	116281722	chr4:116281506-116281722	Nasp	C530005A16Rik	11272	17588
chr4	116448057	116448374	chr4:116448057-116448374	Tesk2	Toe1	31790	5959
chr4	116533087	116533698	chr4:116533087-116533698	NoGene	Zswim5	16309	38649
chr4	116573368	116573688	chr4:116573368-116573688	Zswim5	Zswim5	23362	78930
chr4	116774981	116775486	chr4:116774981-116775486	Ptch2	Ptch2	6321	22732
chr4	117179540	117179751	chr4:117179540-117179751	NoGene	Rnf220	9884	42913
chr4	117473835	117474116	chr4:117473835-117474116	NoGene	Slc6a9	33747	33530
chr4	117782116	117782602	chr4:117782116-117782602	St3gal3	St3gal3	24949	5652
chr4	118237573	118237950	chr4:118237573-118237950	Cfap57	Tmem125	21243	21047
chr4	118984655	118984861	chr4:118984655-118984861	Ppih	Ppih	8267	17078
chr4	119107665	119107959	chr4:119107665-119107959	Zmynd12	Zmynd12	12377	12454
chr4	119327855	119328022	chr4:119327855-119328022	NoGene	Guca2b	3528	7578
chr4	119781224	119781711	chr4:119781224-119781711	Hivep3	Edn2	52318	18961
chr4	119831371	119831548	chr4:119831371-119831548	NoGene	Edn2	2481	6494
chr4	120100519	120100721	chr4:120100519-120100721	Scmh1	Scmh1	22634	46560
chr4	120154922	120155199	chr4:120154922-120155199	Scmh1	Slfnl1	49637	5063
chr4	120388667	120388973	chr4:120388667-120388973	Kcnq4	Kcnq4	30808	49148
chr4	120403676	120403874	chr4:120403676-120403874	Kcnq4	Kcnq4	15907	64157
chr4	120458434	120458636	chr4:120458434-120458636	Nfyc	Mir30e	13133	29634
chr4	120480795	120481033	chr4:120480795-120481033	Nfyc	Nfyc	17313	7237
chr4	120743862	120744283	chr4:120743862-120744283	Zmpste24	Zmpste24	26565	12666
[truncated: 1,148 more rows]

## Sheet: Intergenic new peaks
Table S1. The list of ATAC-seq peaks that were newly obtained after nuclear transfer to Xenopus oocytes (intergenic regions), related to Figure 2.
Chromosome	Start	End	Peak	Overlapping genes	Closest TSS	Dist to TSS	Dist to MEF peak
chr1	34466956	34467129	chr1:34466956-34467129	NoGene	Mir5103	22915	24418
chr1	34698560	34698797	chr1:34698560-34698797	NoGene	AA619741	5506	35823
chr1	34773467	34773879	chr1:34773467-34773879	NoGene	AA619741	80413	38620
chr1	34809800	34810042	chr1:34809800-34810042	NoGene	Arhgef4	48525	48341
chr1	35174497	35174659	chr1:35174497-35174659	NoGene	Plekhb2	267694	250060
chr1	52492568	52492753	chr1:52492568-52492753	NoGene	Nab1	64539	18603
chr1	56838877	56839299	chr1:56838877-56839299	NoGene	Hsfy2	144583	96602
chr1	57691120	57691325	chr1:57691120-57691325	NoGene	Spats2l	140380	27633
chr1	59796130	59796371	chr1:59796130-59796371	NoGene	Bmpr2	24752	23686
chr1	62906402	62906685	chr1:62906402-62906685	NoGene	4930487H11Rik	65097	82191
chr1	65467568	65467777	chr1:65467568-65467777	NoGene	Pth2r	109738	30712
chr1	74914705	74914919	chr1:74914705-74914919	NoGene	Cdk5r2	13103	13154
chr1	83986433	83986709	chr1:83986433-83986709	NoGene	Mir6353	228827	38481
chr1	90286176	90286383	chr1:90286176-90286383	NoGene	Spp2	17202	43728
chr1	93664033	93664313	chr1:93664033-93664313	NoGene	Twist2	33725	33180
chr1	94297549	94297703	chr1:94297549-94297703	NoGene	Mir6900	63416	21502
chr1	94719769	94719928	chr1:94719769-94719928	NoGene	Gpc1	8335	7710
chr1	94858898	94859048	chr1:94858898-94859048	NoGene	Gpr35	10648	16100
chr1	104524728	104524987	chr1:104524728-104524987	NoGene	Gm20268	1472384	231001
chr1	107102571	107102784	chr1:107102571-107102784	NoGene	Rnf152	150503	150295
chr1	107858515	107858765	chr1:107858515-107858765	NoGene	Zcchc2	28218	14372
chr1	108929449	108929626	chr1:108929449-108929626	NoGene	Serpinb3a	19254	235974
chr1	115800498	115800813	chr1:115800498-115800813	NoGene	Cntnap5a	1780901	605669
chr1	120165500	120165753	chr1:120165500-120165753	NoGene	Tsn	41956	41930
chr1	120182883	120183233	chr1:120182883-120183233	NoGene	Tsn	24476	24450
chr1	120250632	120250785	chr1:120250632-120250785	NoGene	Nifk	32213	14566
chr1	120604992	120605376	chr1:120604992-120605376	NoGene	Tfcp2l1	80471	47017
chr1	122202418	122202644	chr1:122202418-122202644	NoGene	C1ql2	34515	34359
chr1	123032647	123032853	chr1:123032647-123032853	NoGene	Celrr	48666	23803
chr1	128977038	128977315	chr1:128977038-128977315	NoGene	Mgat5	124248	78384
chr1	129709082	129709297	chr1:129709082-129709297	NoGene	Map3k19	27570	16899
chr1	133470325	133470681	chr1:133470325-133470681	NoGene	Avpr1b	25010	18144
chr1	134182484	134182814	chr1:134182484-134182814	NoGene	Klhdc8a	12389	5493
chr1	134671597	134671832	chr1:134671597-134671832	NoGene	Nfasc	33224	14801
chr1	135119741	135119949	chr1:135119741-135119949	NoGene	Plekha6	22725	12633
chr1	135443531	135443703	chr1:135443531-135443703	NoGene	Snrpe	63154	63045
chr1	135870653	135870841	chr1:135870653-135870841	NoGene	Prelp	52676	14155
chr1	135877861	135878189	chr1:135877861-135878189	NoGene	Fmod	55903	21363
chr1	135981589	135981799	chr1:135981589-135981799	NoGene	Btg2	5858	5433
chr1	136241123	136241354	chr1:136241123-136241354	NoGene	Ppfia4	11619	11259
chr1	136409705	136410129	chr1:136409705-136410129	NoGene	Rabif	18469	17715
chr1	137512557	137512780	chr1:137512557-137512780	NoGene	Nav1	30626	19908
chr1	137521908	137522152	chr1:137521908-137522152	NoGene	Nav1	39977	10536
chr1	152074049	152074236	chr1:152074049-152074236	NoGene	Ptgs2os2	61972	20711
chr1	153411634	153411813	chr1:153411634-153411813	NoGene	Fam129a	6690	6633
chr1	154084820	154085051	chr1:154084820-154085051	NoGene	1700025G04Rik	147371	131222
chr1	154607357	154608084	chr1:154607357-154608084	NoGene	Arpc5	5588	5237
chr1	154967066	154967325	chr1:154967066-154967325	NoGene	Lamc2	66252	6268
chr1	157670874	157671075	chr1:157670874-157671075	NoGene	Qsox1	10846	10703
chr1	158258704	158258946	chr1:158258704-158258946	NoGene	Nphs2	17855	20279
chr1	158424845	158425180	chr1:158424845-158425180	NoGene	Soat1	20387	12519
chr1	158668088	158668291	chr1:158668088-158668291	NoGene	Fam20b	19048	18687
chr1	159422077	159422327	chr1:159422077-159422327	NoGene	Sec16b	14600	14917
chr1	163543980	163544222	chr1:163543980-163544222	NoGene	Tnfsf18	119193	7277
chr1	167659787	167659940	chr1:167659787-167659940	NoGene	Rcsd1	21563	6394
chr1	168260463	168260747	chr1:168260463-168260747	NoGene	Tada1	48551	16357
chr1	169453391	169453630	chr1:169453391-169453630	NoGene	Lrrc52	56481	28114
chr1	173410840	173411066	chr1:173410840-173411066	NoGene	Alyref2	22543	9347
chr1	178535911	178536139	chr1:178535911-178536139	NoGene	Mir350	166415	194816
chr1	178616714	178616870	chr1:178616714-178616870	NoGene	Mir350	85684	114085
chr1	179312975	179313240	chr1:179312975-179313240	NoGene	Zbtb18	61552	43805
chr1	179449244	179449462	chr1:179449244-179449462	NoGene	Zbtb18	73293	48611
chr1	180206196	180206519	chr1:180206196-180206519	NoGene	Cox20	42765	33589
chr1	181633526	181633825	chr1:181633526-181633825	NoGene	Sccpdh	35165	34807
chr1	181853961	181854285	chr1:181853961-181854285	NoGene	Cdc42bpa	36935	8602
chr1	181859157	181859421	chr1:181859157-181859421	NoGene	Cdc42bpa	31799	13798
chr1	182198627	182199016	chr1:182198627-182199016	NoGene	Psen2	12197	20123
chr1	182434636	182434820	chr1:182434636-182434820	NoGene	6330403A02Rik	21002	36137
chr1	182997752	182997928	chr1:182997752-182997928	NoGene	9130409I23Rik	16385	49858
chr1	184005481	184005730	chr1:184005481-184005730	NoGene	Srp9	49138	6819
chr1	184197184	184197981	chr1:184197184-184197981	NoGene	Degs1	14909	10392
chr1	184825830	184825989	chr1:184825830-184825989	NoGene	Tlr5	58930	12353
chr1	185415698	185415972	chr1:185415698-185415972	NoGene	1700056E22Rik	441905	5912
chr1	185463266	185463521	chr1:185463266-185463521	NoGene	1700056E22Rik	394356	53480
chr1	185701860	185702123	chr1:185701860-185702123	NoGene	1700056E22Rik	155754	12034
chr1	187434825	187435018	chr1:187434825-187435018	NoGene	5033404E19Rik	113641	13812
chr1	191404200	191404382	chr1:191404200-191404382	NoGene	Cenpf	107583	13476
chr1	191885422	191885725	chr1:191885422-191885725	NoGene	Prox1	108834	138901
chr1	192469685	192469849	chr1:192469685-192469849	NoGene	Rps6kc1	265800	253795
chr1	192944881	192945123	chr1:192944881-192945123	NoGene	Batf3	22589	22446
chr1	193088498	193088876	chr1:193088498-193088876	NoGene	Nenf	53121	12576
chr1	193706472	193706921	chr1:193706472-193706921	NoGene	Slc30a1	23739	23420
chr1	195284945	195285112	chr1:195284945-195285112	NoGene	Mir205	48612	6659
chr1	196012662	196012828	chr1:196012662-196012828	NoGene	4930503O07Rik	36125	218813
chr10	6092379	6092657	chr10:6092379-6092657	NoGene	Akap12	12168	12000
chr10	6127302	6127536	chr10:6127302-6127536	NoGene	Akap12	47091	17943
chr10	7757444	7757694	chr10:7757444-7757694	NoGene	Tab2	81524	44622
chr10	9717585	9717738	chr10:9717585-9717738	NoGene	Stxbp5	96748	95477
chr10	20823604	20823754	chr10:20823604-20823754	NoGene	Myb	57036	11330
chr10	24659414	24659677	chr10:24659414-24659677	NoGene	Arg1	12139	14575
chr10	38963777	38963955	chr10:38963777-38963955	NoGene	Wisp3	80178	17344
chr10	40692079	40692368	chr10:40692079-40692368	NoGene	Wasf1	88740	30709
chr10	41038364	41038716	chr10:41038364-41038716	NoGene	Fig4	15318	14515
chr10	42697978	42698216	chr10:42697978-42698216	NoGene	Scml4	117661	26719
chr10	42714120	42714303	chr10:42714120-42714303	NoGene	Scml4	133803	42861
chr10	44123029	44123254	chr10:44123029-44123254	NoGene	Mir1929	43548	55138
chr10	60365394	60365613	chr10:60365394-60365613	NoGene	Mir6408	20158	25202
chr10	60450269	60450527	chr10:60450269-60450527	NoGene	Mir466j	26799	52787
chr10	60452382	60452765	chr10:60452382-60452765	NoGene	Mir466j	28912	54900
chr10	60626814	60627117	chr10:60626814-60627117	NoGene	Tbata	7595	11100
chr10	60777634	60778226	chr10:60777634-60778226	NoGene	Prf1	17051	20317
chr10	61283881	61284113	chr10:61283881-61284113	NoGene	H2afy2	37270	60881
chr10	62555993	62556152	chr10:62555993-62556152	NoGene	Atoh7	6752	34903
chr10	67228977	67229384	chr10:67228977-67229384	NoGene	Zfp365	146026	18316
chr10	68861295	68861707	chr10:68861295-68861707	NoGene	Cdk1	45636	45328
chr10	69519941	69520477	chr10:69519941-69520477	NoGene	Ccdc6	39392	26627
chr10	70355154	70355428	chr10:70355154-70355428	NoGene	D630013N20Rik	236444	8970
chr10	71021411	71021669	chr10:71021411-71021669	NoGene	Ipmk	210871	194310
chr10	75083721	75083893	chr10:75083721-75083893	NoGene	Susd2	22860	46260
chr10	76432668	76433091	chr10:76432668-76433091	NoGene	Pcbp3	7977	7581
chr10	77609411	77609596	chr10:77609411-77609596	NoGene	D10Jhu81e	22917	22791
chr10	77846228	77846657	chr10:77846228-77846657	NoGene	Mir6907	24633	12296
chr10	77970523	77970867	chr10:77970523-77970867	NoGene	Pdxk	42831	25670
chr10	78068574	78068893	chr10:78068574-78068893	NoGene	Olfr1357	11926	9248
chr10	79674999	79675368	chr10:79674999-79675368	NoGene	Mum1	13975	13582
chr10	79908972	79909463	chr10:79908972-79909463	NoGene	Tcf3	12575	11880
chr10	82405717	82405923	chr10:82405717-82405923	NoGene	Chst11	42319	19268
chr10	82417790	82418206	chr10:82417790-82418206	NoGene	Chst11	30036	6985
chr10	83256302	83256500	chr10:83256302-83256500	NoGene	1500009L16Rik	70693	67681
chr10	83789348	83789579	chr10:83789348-83789579	NoGene	Nuak1	113637	12606
chr10	84497949	84498166	chr10:84497949-84498166	NoGene	Fhl4	67074	8828
chr10	85984785	85984972	chr10:85984785-85984972	NoGene	Syn3	23145	22705
chr10	90693030	90693367	chr10:90693030-90693367	NoGene	Tmpo	58667	10674
chr10	94078088	94078383	chr10:94078088-94078383	NoGene	Mir7211	29145	5700
chr10	109880949	109881186	chr10:109880949-109881186	NoGene	9230102K24Rik	156520	40652
chr10	110817837	110818030	chr10:110817837-110818030	NoGene	Bbs10	82103	8763
chr10	116703193	116703456	chr10:116703193-116703456	NoGene	Lyz2	15872	41292
chr10	116996135	116996326	chr10:116996135-116996326	NoGene	Cpm	70230	12100
chr10	117125311	117125554	chr10:117125311-117125554	NoGene	Mdm2	22260	10918
chr10	117313043	117313234	chr10:117313043-117313234	NoGene	Rap1b	30014	8367
chr10	118134774	118134985	chr10:118134774-118134985	NoGene	Tmevpg1	141194	96990
chr10	119695939	119696199	chr10:119695939-119696199	NoGene	Llph	31824	10971
chr10	120106957	120107144	chr10:120106957-120107144	NoGene	4921513I03Rik	95644	16703
chr10	120541242	120541492	chr10:120541242-120541492	NoGene	Wif1	70183	69255
chr10	120783640	120783850	chr10:120783640-120783850	NoGene	Gns	18296	18093
chr10	127072728	127072937	chr10:127072728-127072937	NoGene	Stat6	7105	7015
chr10	127403750	127404028	chr10:127403750-127404028	NoGene	Hsd17b6	40536	48079
chr11	4518506	4518880	chr11:4518506-4518880	NoGene	Gm11961	8889	11548
chr11	4659542	4659740	chr11:4659542-4659740	NoGene	Cabp7	12762	12093
chr11	5413987	5414361	chr11:5413987-5414361	NoGene	Xbp1	6283	6302
chr11	5710897	5711278	chr11:5710897-5711278	NoGene	Pgam2	7099	14852
chr11	6153305	6153654	chr11:6153305-6153654	NoGene	Ddx56	14078	13929
chr11	14343488	14343710	chr11:14343488-14343710	NoGene	1700046C09Rik	155518	1575629
chr11	18575091	18575291	chr11:18575091-18575291	NoGene	Meis1	343681	42359
chr11	20088479	20088816	chr11:20088479-20088816	NoGene	Rab1a	12789	12098
chr11	20337896	20338091	chr11:20337896-20338091	NoGene	Sertad2	105165	7839
chr11	21893620	21893872	chr11:21893620-21893872	NoGene	Otx1	7782	7717
chr11	23754043	23754372	chr11:23754043-23754372	NoGene	Papolg	40898	40770
chr11	23754971	23755176	chr11:23754971-23755176	NoGene	Papolg	40094	39966
chr11	30394013	30394181	chr11:30394013-30394181	NoGene	4930505A04Rik	22185	21920
chr11	40904030	40904249	chr11:40904030-40904249	NoGene	Ccng1	335243	32353
chr11	45327742	45327904	chr11:45327742-45327904	NoGene	F630206G17Rik	293681	172632
chr11	46791196	46791363	chr11:46791196-46791363	NoGene	Timd4	166896	151271
chr11	48813205	48813365	chr11:48813205-48813365	NoGene	Tgtp2	7450	80238
chr11	49584195	49584616	chr11:49584195-49584616	NoGene	Gfpt2	23041	12289
chr11	50383593	50383818	chr11:50383593-50383818	NoGene	Adamts2	31769	31501
chr11	51608839	51609178	chr11:51608839-51609178	NoGene	Sar1b	31675	9526
chr11	51982856	51983046	chr11:51982856-51983046	NoGene	Olfr1372-ps1	11448	38602
chr11	52037879	52038206	chr11:52037879-52038206	NoGene	Skp1a	7291	6912
chr11	52525408	52525743	chr11:52525408-52525743	NoGene	Fstl4	52465	55428
chr11	53155689	53155913	chr11:53155689-53155913	NoGene	Aff4	8356	8156
chr11	55150017	55150192	chr11:55150017-55150192	NoGene	Fat2	24259	33600
chr11	55200005	55200292	chr11:55200005-55200292	NoGene	Sparc	33290	19004
chr11	55462333	55462554	chr11:55462333-55462554	NoGene	Glra1	40634	46284
chr11	55740766	55740949	chr11:55740766-55740949	NoGene	Nmur2	113540	231466
chr11	56088857	56089231	chr11:56088857-56089231	NoGene	Nmur2	234369	65712
chr11	56787866	56788074	chr11:56787866-56788074	NoGene	Gria1	37046	116686
chr11	57806609	57806852	chr11:57806609-57806852	NoGene	Larp1	15714	15075
chr11	58052678	58053054	chr11:58052678-58053054	NoGene	Irgm2	24200	62298
chr11	58432134	58432449	chr11:58432134-58432449	NoGene	2210407C18Rik	5141	19292
chr11	59746167	59746343	chr11:59746167-59746343	NoGene	1810063I02Rik	11167	15178
chr11	63492412	63492649	chr11:63492412-63492649	NoGene	Hs3st3b1	243137	103214
chr11	63666482	63666703	chr11:63666482-63666703	NoGene	Hs3st3b1	69083	68988
chr11	66674206	66674413	chr11:66674206-66674413	NoGene	Pirt	51080	95361
chr11	67269012	67269491	chr11:67269012-67269491	NoGene	Gas7	77009	31894
chr11	69026329	69026521	chr11:69026329-69026521	NoGene	Alox8	14985	22210
chr11	70111751	70112030	chr11:70111751-70112030	NoGene	Alox12e	23990	9724
chr11	70231766	70232013	chr11:70231766-70232013	NoGene	Pelp1	8234	7929
chr11	70591225	70591607	chr11:70591225-70591607	NoGene	Zfp3	13277	11263
chr11	70859774	70860043	chr11:70859774-70860043	NoGene	6330403K07Rik	12656	5955
chr11	71166749	71166971	chr11:71166749-71166971	NoGene	Nlrp1c-ps	68016	272374
chr11	71183880	71184085	chr11:71183880-71184085	NoGene	Nlrp1c-ps	85147	255260
chr11	75633734	75634082	chr11:75633734-75634082	NoGene	Doc2b	24173	6738
chr11	76004446	76004629	chr11:76004446-76004629	NoGene	Fam57a	10929	10673
chr11	76531380	76531676	chr11:76531380-76531676	NoGene	Tusc5	38006	17910
chr11	76698216	76698472	chr11:76698216-76698472	NoGene	Tmigd1	19575	26394
chr11	77576827	77577066	chr11:77576827-77577066	NoGene	Myo18a	13671	19553
chr11	78721082	78721496	chr11:78721082-78721496	NoGene	Nos2	12793	20210
chr11	78973865	78974020	chr11:78973865-78974020	NoGene	Ksr1	14010	13672
chr11	79685653	79685952	chr11:79685653-79685952	NoGene	Utp6	89937	28759
chr11	79800479	79800708	chr11:79800479-79800708	NoGene	Suz12	5900	5351
chr11	80090715	80091152	chr11:80090715-80091152	NoGene	Rhbdl3	23262	6971
chr11	80171866	80172174	chr11:80171866-80172174	NoGene	5730455P16Rik	19343	6236
chr11	82044014	82044338	chr11:82044014-82044338	NoGene	Ccl1	50701	23075
chr11	82050984	82051447	chr11:82050984-82051447	NoGene	Ccl1	57671	30045
chr11	82131620	82131865	chr11:82131620-82131865	NoGene	Tmem132e	70537	43764
chr11	82432720	82432898	chr11:82432720-82432898	NoGene	Gm11426	13957	144428
chr11	83731949	83732194	chr11:83731949-83732194	NoGene	Ddx52	23398	23182
chr11	84757460	84757732	chr11:84757460-84757732	NoGene	Car4	13524	63106
chr11	84788335	84788766	chr11:84788335-84788766	NoGene	Car4	17080	93981
chr11	84996545	84996780	chr11:84996545-84996780	NoGene	1700125H20Rik	11948	25327
chr11	85070328	85070484	chr11:85070328-85070484	NoGene	Appbp2os	21661	9253
chr11	85113430	85113635	chr11:85113430-85113635	NoGene	Ppm1d	11121	10852
chr11	85676033	85676261	chr11:85676033-85676261	NoGene	Tbx4	27304	13072
chr11	86206549	86206907	chr11:86206549-86206907	NoGene	Med13	35523	10809
chr11	86657795	86658086	chr11:86657795-86658086	NoGene	Dhx40	36634	8104
chr11	87762256	87762430	chr11:87762256-87762430	NoGene	Olfr464	33752	38514
chr11	88627569	88627979	chr11:88627569-88627979	NoGene	C030037D09Rik	47613	47526
chr11	88742799	88743188	chr11:88742799-88743188	NoGene	Akap1	16900	16420
chr11	89407628	89407851	chr11:89407628-89407851	NoGene	Ankfn1	7760	33306
chr11	89557525	89557797	chr11:89557525-89557797	NoGene	Ankfn1	157657	23518
chr11	94581085	94581440	chr11:94581085-94581440	NoGene	Gm11541	15273	42092
chr11	94587987	94588246	chr11:94587987-94588246	NoGene	Gm11541	22175	48994
chr11	94601013	94601228	chr11:94601013-94601228	NoGene	Gm11545	21268	62020
chr11	95029763	95030663	chr11:95029763-95030663	NoGene	Dlx4	22649	7799
chr11	95556609	95556967	chr11:95556609-95556967	NoGene	Zfp652os	17101	8957
chr11	96091589	96091990	chr11:96091589-96091990	NoGene	Gm53	20984	29546
chr11	96672405	96672746	chr11:96672405-96672746	NoGene	Nfe2l1	12581	11257
chr11	97366948	97367200	chr11:97366948-97367200	NoGene	4933428G20Rik	5295	18220
chr11	98142486	98142823	chr11:98142486-98142823	NoGene	Mir5119	18567	12819
chr11	98318908	98319158	chr11:98318908-98319158	NoGene	Grb7	10761	18439
chr11	98319222	98319466	chr11:98319222-98319466	NoGene	Grb7	11075	18753
chr11	99276559	99276770	chr11:99276559-99276770	NoGene	Krt12	6803	28906
chr11	101209924	101210138	chr11:101209924-101210138	NoGene	Aoc3	18005	10034
chr11	101212764	101213012	chr11:101212764-101213012	NoGene	G6pc	16018	12874
chr11	101259630	101259841	chr11:101259630-101259841	NoGene	Aarsd1	18906	25988
chr11	101730426	101730784	chr11:101730426-101730784	NoGene	Meox1	24884	11813
chr11	102244229	102244765	chr11:102244229-102244765	NoGene	Bloodlinc	5896	10983
chr11	102575355	102575730	chr11:102575355-102575730	NoGene	Ccdc43	16317	13896
chr11	102850470	102850920	chr11:102850470-102850920	NoGene	Mir6931	10315	6804
chr11	103003868	103004167	chr11:103003868-103004167	NoGene	Hexim2	9196	9101
chr11	103020318	103020601	chr11:103020318-103020601	NoGene	Fmnl1	11851	15008
chr11	103163910	103164064	chr11:103163910-103164064	NoGene	Map3k14	35196	9179
chr11	103186420	103186923	chr11:103186420-103186923	NoGene	Arhgap27	19093	6959
chr11	103326211	103326649	chr11:103326211-103326649	NoGene	Plekhm1	52234	51993
chr11	103625130	103625341	chr11:103625130-103625341	NoGene	Wnt3	10148	16192
chr11	103821560	103821809	chr11:103821560-103821809	NoGene	Nsf	6191	5712
chr11	104040173	104040369	chr11:104040173-104040369	NoGene	Sppl2c	7272	20609
chr11	104618706	104618905	chr11:104618706-104618905	NoGene	Itgb3	149393	64462
chr11	104880593	104880755	chr11:104880593-104880755	NoGene	Efcab3	72778	66375
chr11	105005185	105005601	chr11:105005185-105005601	NoGene	Mettl2	17447	15714
chr11	106253171	106253369	chr11:106253171-106253369	NoGene	Icam2	9217	78110
chr11	106480083	106480292	chr11:106480083-106480292	NoGene	Tex2	5840	5169
chr11	106583946	106584543	chr11:106583946-106584543	NoGene	Pecam1	7352	55635
chr11	106792651	106793286	chr11:106792651-106793286	NoGene	Smurf2	10623	10363
chr11	108920847	108921119	chr11:108920847-108921119	NoGene	E030025P04Rik	84564	73737
chr11	108946795	108947062	chr11:108946795-108947062	NoGene	E030025P04Rik	58621	91857
chr11	111190621	111190860	chr11:111190621-111190860	NoGene	Kcnj2	263144	263081
chr11	112084108	112084491	chr11:112084108-112084491	NoGene	BC006965	488179	48770
chr11	113489193	113489502	chr11:113489193-113489502	NoGene	Sstr2	8399	8423
chr11	113581091	113581342	chr11:113581091-113581342	NoGene	Cpsf4l	9761	9859
chr11	114001117	114001323	chr11:114001117-114001323	NoGene	1700092K14Rik	58249	212158
chr11	114024028	114024233	chr11:114024028-114024233	NoGene	1700092K14Rik	35339	235069
chr11	114523822	114524055	chr11:114523822-114524055	NoGene	Rpl38	5802	6232
chr11	115409799	115410026	chr11:115409799-115410026	NoGene	Sumo2	12256	11916
chr11	115503091	115503407	chr11:115503091-115503407	NoGene	Slc25a19	13483	13281
chr11	115602294	115602521	chr11:115602294-115602521	NoGene	Tmem94	24226	17879
chr11	115615545	115615757	chr11:115615545-115615757	NoGene	Tmem94	10990	10749
chr11	116288521	116288898	chr11:116288521-116288898	NoGene	Ubald2	6510	6073
chr11	116619381	116619583	chr11:116619381-116619583	NoGene	BC018473	5901	50017
chr11	116644045	116644237	chr11:116644045-116644237	NoGene	St6galnac1	7225	25363
chr11	116953139	116953471	chr11:116953139-116953471	NoGene	Mir6516	14478	9721
chr11	117251538	117251717	chr11:117251538-117251717	NoGene	Gm11729	23986	31687
chr11	117358831	117359056	chr11:117358831-117359056	NoGene	Gm11733	13150	25360
chr12	4555242	4555394	chr12:4555242-4555394	NoGene	Itsn2	44420	10016
chr12	12803345	12803539	chr12:12803345-12803539	NoGene	Mycn	145103	145634
chr12	14522136	14522387	chr12:14522136-14522387	NoGene	Gm16497	253797	98984
chr12	17247686	17247842	chr12:17247686-17247842	NoGene	Pdia6	25559	19847
chr12	26159965	26160177	chr12:26159965-26160177	NoGene	Gm17746	345927	229595
chr12	26676700	26676893	chr12:26676700-26676893	NoGene	Gm29687	218477	199634
chr12	55236135	55236370	chr12:55236135-55236370	NoGene	Egln3	68491	56545
chr12	55647377	55647588	chr12:55647377-55647588	NoGene	Mir1892	99411	30272
chr12	56600463	56600700	chr12:56600463-56600700	NoGene	Nfkbia	6830	6568
chr12	69981245	69981402	chr12:69981245-69981402	NoGene	Rps29	278771	190742
chr12	71751039	71751357	chr12:71751039-71751357	NoGene	Frmd6	175144	33192
chr12	72535112	72535305	chr12:72535112-72535305	NoGene	4930404H11Rik	106289	6642
chr12	72594632	72594805	chr12:72594632-72594805	NoGene	4930404H11Rik	46789	19952
chr12	74598767	74598917	chr12:74598767-74598917	NoGene	Tmem30b	48465	8505
chr12	74968355	74968505	chr12:74968355-74968505	NoGene	Hif1a	33806	12893
chr12	76854125	76854275	chr12:76854125-76854275	NoGene	Sgpp1	17410	49958
chr12	76884929	76885223	chr12:76884929-76885223	NoGene	Syne2	34082	35949
chr12	78031236	78031534	chr12:78031236-78031534	NoGene	Max	31701	31577
chr12	78640034	78640184	chr12:78640034-78640184	NoGene	Fut8	128907	89188
chr12	81201568	81201960	chr12:81201568-81201960	NoGene	Zfp36l1	12040	11909
chr12	81874634	81874824	chr12:81874634-81874824	NoGene	Ccdc177	12933	16441
chr12	82925243	82925459	chr12:82925243-82925459	NoGene	Pcnx	35558	35302
chr12	83232315	83232622	chr12:83232315-83232622	NoGene	Sipa1l1	38381	37557
chr12	84957742	84957950	chr12:84957742-84957950	NoGene	Rbm25	15234	14857
chr12	84965520	84965754	chr12:84965520-84965754	NoGene	Rbm25	7430	7053
chr12	85284128	85284428	chr12:85284128-85284428	NoGene	2410016O06Rik	7130	6845
chr12	85887037	85887242	chr12:85887037-85887242	NoGene	Vsx2	23536	70974
chr12	86533818	86533968	chr12:86533818-86533968	NoGene	Pgf	15556	8504
chr12	87056696	87057185	chr12:87056696-87057185	NoGene	Batf	29027	9921
chr12	87875700	87876121	chr12:87875700-87876121	NoGene	Esrrb	113107	117361
chr12	87972920	87973122	chr12:87972920-87973122	NoGene	Vash1	46528	20360
chr12	110632074	110632305	chr12:110632074-110632305	NoGene	Dlk1	58728	23435
chr12	113164541	113164937	chr12:113164541-113164937	NoGene	5033406O09Rik	17756	18008
chr12	113571837	113572022	chr12:113571837-113572022	NoGene	A730018C14Rik	89387	124053
chr12	116840480	116840683	chr12:116840480-116840683	NoGene	Mir6388	93322	444915
chr12	119011128	119011336	chr12:119011128-119011336	NoGene	Cdca7l	70998	44804
chr12	119557974	119558125	chr12:119557974-119558125	NoGene	Sp4	18062	17082
chr12	119918450	119918683	chr12:119918450-119918683	NoGene	D230030E09Rik	149785	21261
chr12	121029878	121030031	chr12:121029878-121030031	NoGene	Tmem196	154404	27519
chr13	19622593	19622808	chr13:19622593-19622808	NoGene	9330199G10Rik	26358	12003
chr13	20814122	20814346	chr13:20814122-20814346	NoGene	Aoah	71636	232254
chr13	21371262	21371434	chr13:21371262-21371434	NoGene	Gpx5	13121	18954
chr13	36051321	36051631	chr13:36051321-36051631	NoGene	Ppp1r3g	8144	52916
chr13	36946576	36946773	chr13:36946576-36946773	NoGene	Nrn1	120231	92885
chr13	37220205	37220376	chr13:37220205-37220376	NoGene	F13a1	78093	19029
chr13	37569588	37569770	chr13:37569588-37569770	NoGene	Ly86	132375	23017
chr13	38175036	38175340	chr13:38175036-38175340	NoGene	Riok1	46179	11922
chr13	38421030	38421263	chr13:38421030-38421263	NoGene	Bmp6	16322	8365
chr13	39786221	39786460	chr13:39786221-39786460	NoGene	Ofcc1	596920	144982
chr13	41331135	41331422	chr13:41331135-41331422	NoGene	Smim13	13791	13507
chr13	41822313	41822559	chr13:41822313-41822559	NoGene	Gm5082	76183	17190
chr13	41856789	41857112	chr13:41856789-41857112	NoGene	Adtrp	85745	10524
chr13	44011942	44012161	chr13:44011942-44012161	NoGene	Cd83	131462	18524
chr13	44469392	44469587	chr13:44469392-44469587	NoGene	1700029N11Rik	65509	17018
chr13	45461094	45461321	chr13:45461094-45461321	NoGene	Mylip	23790	23417
chr13	45548296	45548485	chr13:45548296-45548485	NoGene	Gmpr	54328	49898
chr13	46573586	46573760	chr13:46573586-46573760	NoGene	Cap2	23512	23525
chr13	47362618	47362826	chr13:47362618-47362826	NoGene	Rnf144b	73247	5493
chr13	48626207	48626426	chr13:48626207-48626426	NoGene	Mirlet7d	5057	14536
chr13	48802036	48802230	chr13:48802036-48802230	NoGene	Barx1	43632	50679
chr13	48842267	48842489	chr13:48842267-48842489	NoGene	Barx1	83863	33205
chr13	49119069	49119329	chr13:49119069-49119329	NoGene	Fam120aos	55589	6964
chr13	51186492	51186717	chr13:51186492-51186717	NoGene	9430083A17Rik	9379	9304
chr13	51786694	51786866	chr13:51786694-51786866	NoGene	Secisbp2	39618	33897
chr13	52540280	52540536	chr13:52540280-52540536	NoGene	Diras2	85669	24633
chr13	52799024	52799263	chr13:52799024-52799263	NoGene	BB123696	53311	27381
chr13	52924498	52925007	chr13:52924498-52925007	NoGene	BB123696	71925	6083
chr13	54114042	54114292	chr13:54114042-54114292	NoGene	Drd1	35857	54627
chr13	54267420	54267813	chr13:54267420-54267813	NoGene	Hrh2	19685	17631
chr13	54505303	54505664	chr13:54505303-54505664	NoGene	Cplx2	32591	64464
chr13	55284947	55285208	chr13:55284947-55285208	NoGene	Nsd1	25935	5838
chr13	55688074	55688275	chr13:55688074-55688275	NoGene	Tmed9	6221	6048
chr13	55949403	55949608	chr13:55949403-55949608	NoGene	Pitx1	16618	16380
chr13	56064514	56064890	chr13:56064514-56064890	NoGene	Pitx1	131729	29205
chr13	56361631	56362089	chr13:56361631-56362089	NoGene	Neurog1	8108	35600
chr13	56410320	56410713	chr13:56410320-56410713	NoGene	Cxcl14	12409	12285
chr13	56853846	56854189	chr13:56853846-56854189	NoGene	Smad5	48818	48206
chr13	58040795	58041035	chr13:58040795-58041035	NoGene	Spock1	31103	173717
chr13	58325645	58325900	chr13:58325645-58325900	NoGene	Ubqln1	8632	8086
chr13	58537909	58538103	chr13:58537909-58538103	NoGene	Hnrnpk	33206	22140
chr13	58554501	58554749	chr13:58554501-58554749	NoGene	Hnrnpk	49798	5494
chr13	59539216	59539478	chr13:59539216-59539478	NoGene	Agtpbp1	106334	14997
chr13	59942982	59943417	chr13:59942982-59943417	NoGene	Zcchc6	18475	6478
chr13	60260075	60260311	chr13:60260075-60260311	NoGene	Gas1	18585	18233
chr13	63576183	63576418	chr13:63576183-63576418	NoGene	Fancc	43131	42947
chr13	63684250	63684461	chr13:63684250-63684461	NoGene	Ptch1	17423	14694
chr13	63866375	63866644	chr13:63866375-63866644	NoGene	1700024I08Rik	30770	5592
chr13	71830164	71830336	chr13:71830164-71830336	NoGene	Irx1	270835	33305
chr13	73409167	73409538	chr13:73409167-73409538	NoGene	Irx4	11223	56130
chr13	73872528	73872744	chr13:73872528-73872744	NoGene	Slc12a7	28401	28037
chr13	94314200	94314411	chr13:94314200-94314411	NoGene	Jmy	44438	17144
chr13	95372910	95373319	chr13:95372910-95373319	NoGene	Tbca	185579	87565
chr13	95721972	95722303	chr13:95721972-95722303	NoGene	Wdr41	23996	10451
chr13	97823059	97823219	chr13:97823059-97823219	NoGene	Fam169a	14023	44614
chr13	98637552	98637813	chr13:98637552-98637813	NoGene	Gm5086	307598	59937
chr13	99094968	99095336	chr13:99094968-99095336	NoGene	Btf3	8008	8294
chr13	99233193	99233548	chr13:99233193-99233548	NoGene	2310005E17Rik	28174	6507
chr13	99274281	99274570	chr13:99274281-99274570	NoGene	2310005E17Rik	69262	11367
chr13	99386432	99386636	chr13:99386432-99386636	NoGene	Tmem174	20729	15575
chr13	100552008	100552338	chr13:100552008-100552338	NoGene	Cartpt	118300	12160
chr13	106241069	106241272	chr13:106241069-106241272	NoGene	Htr1a	7297	580796
chr13	107911737	107911987	chr13:107911737-107911987	NoGene	3830408C21Rik	99088	24419
chr13	108099663	108099821	chr13:108099663-108099821	NoGene	AI197445	160081	18845
chr13	108251141	108251380	chr13:108251141-108251380	NoGene	AI197445	8522	8384
chr13	108385870	108386246	chr13:108385870-108386246	NoGene	1700006H21Rik	91231	20460
chr13	112684980	112685165	chr13:112684980-112685165	NoGene	Gm15326	26837	54339
chr13	112791757	112792014	chr13:112791757-112792014	NoGene	Gm15326	133614	16744
chr13	112847772	112848022	chr13:112847772-112848022	NoGene	Gm15326	189629	5646
chr13	113043339	113043577	chr13:113043339-113043577	NoGene	Ankrd55	35082	33769
chr14	15327149	15327420	chr14:15327149-15327420	NoGene	Il3ra	148141	24049
chr14	20526689	20526950	chr14:20526689-20526950	NoGene	Nid2	43529	20560
chr14	21056515	21056926	chr14:21056515-21056926	NoGene	Kcnk16	31458	22724
chr14	22550268	22550477	chr14:22550268-22550477	NoGene	Dusp13	11624	10600
chr14	22831682	22832034	chr14:22831682-22832034	NoGene	1700112E06Rik	6900	16472
chr14	24887210	24887461	chr14:24887210-24887461	NoGene	Mir7210	20638	24910
chr14	25679633	25679904	chr14:25679633-25679904	NoGene	4930572O13Rik	282823	40284
chr14	26138244	26138463	chr14:26138244-26138463	NoGene	Zmiz1	140208	13829
chr14	32692977	32693199	chr14:32692977-32693199	NoGene	Ankrd28	49377	21987
chr14	32934982	32935313	chr14:32934982-32935313	NoGene	Msmb	19896	35867
chr14	34019587	34019768	chr14:34019587-34019768	NoGene	Arhgap22	10241	5958
chr14	34539908	34540092	chr14:34539908-34540092	NoGene	4930503F20Rik	84377	213117
chr14	51085637	51085955	chr14:51085637-51085955	NoGene	Olfr741	6777	340988
chr14	51864373	51864552	chr14:51864373-51864552	NoGene	Rnase2a	11235	154970
chr14	55157738	55157993	chr14:55157738-55157993	NoGene	Haus4	15205	9982
chr14	55415435	55415653	chr14:55415435-55415653	NoGene	Slc7a8	14713	67203
chr14	55833453	55833759	chr14:55833453-55833759	NoGene	Dhrs2	7085	99514
chr14	57607494	57607730	chr14:57607494-57607730	NoGene	B020004C17Rik	26241	25949
chr14	58408275	58408994	chr14:58408275-58408994	NoGene	Sap18	8032	11419
chr14	60232736	60232901	chr14:60232736-60232901	NoGene	Shisa2	11217	16199
chr14	60815717	60815932	chr14:60815717-60815932	NoGene	Mir719	31820	54198
chr14	61212088	61212264	chr14:61212088-61212264	NoGene	Spata13	41278	40926
chr14	63695091	63695305	chr14:63695091-63695305	NoGene	2700070H01Rik	21182	9407
chr14	63940981	63941175	chr14:63940981-63941175	NoGene	Gata4	76874	9657
chr14	65183272	65183486	chr14:65183272-65183486	NoGene	Mir124a-1hg	23466	9080
chr14	67219804	67220276	chr14:67219804-67220276	NoGene	Adra1a	33812	29631
chr14	69803217	69803392	chr14:69803217-69803392	NoGene	Nkx3-1	5357	24378
chr14	70222912	70223143	chr14:70222912-70223143	NoGene	Pebp4	17071	6700
chr14	71242393	71242548	chr14:71242393-71242548	NoGene	2410012E07Rik	10192	64202
chr14	72625137	72625464	chr14:72625137-72625464	NoGene	4930434J06Rik	368622	377259
chr14	72863899	72864157	chr14:72863899-72864157	NoGene	Fndc3a	245653	138566
chr14	72932122	72932305	chr14:72932122-72932305	NoGene	Fndc3a	177505	70418
chr14	73534765	73534960	chr14:73534765-73534960	NoGene	Rcbtb2	7357	7926
chr14	74742618	74743134	chr14:74742618-74743134	NoGene	4933402J15Rik	12200	62661
chr14	76096926	76097154	chr14:76096926-76097154	NoGene	Erich6b	54861	57098
chr14	76981010	76981248	chr14:76981010-76981248	NoGene	Serp2	24315	10587
chr14	79657950	79658234	chr14:79657950-79658234	NoGene	Zfp957	10777	43026
chr14	96415249	96415404	chr14:96415249-96415404	NoGene	4921530L21Rik	134765	483791
chr14	118836280	118836719	chr14:118836280-118836719	NoGene	1700044C05Rik	71181	5526
chr14	118873656	118873835	chr14:118873656-118873835	NoGene	1700044C05Rik	108557	31136
chr14	121930361	121930558	chr14:121930361-121930558	NoGene	Slc15a1	25886	16474
chr15	11400257	11400508	chr15:11400257-11400508	NoGene	Tars	70845	53643
chr15	12660092	12660447	chr15:12660092-12660447	NoGene	6030458C11Rik	93965	9080
chr15	32050530	32050692	chr15:32050530-32050692	NoGene	Tas2r119	56352	111692
chr15	36078394	36078608	chr15:36078394-36078608	NoGene	Rgs22	8240	15933
chr15	38040924	38041121	chr15:38040924-38041121	NoGene	Ubr5	32316	31980
chr15	38547482	38547735	chr15:38547482-38547735	NoGene	2310043O21Rik	22794	15099
chr15	38810476	38810654	chr15:38810476-38810654	NoGene	Fzd6	27172	11755
chr15	43055796	43056138	chr15:43055796-43056138	NoGene	Rspo2	53433	17677
chr15	51606889	51607114	chr15:51606889-51607114	NoGene	Eif3h	89893	12953
chr15	52006586	52006765	chr15:52006586-52006765	NoGene	Slc30a8	120343	13198
chr15	52812745	52812955	chr15:52812745-52812955	NoGene	Med30	268746	20052
chr15	53206359	53206599	chr15:53206359-53206599	NoGene	Ext1	28622	28292
chr15	58293390	58293550	chr15:58293390-58293550	NoGene	D15Ertd621e	46368	18241
chr15	59128809	59129049	chr15:59128809-59129049	NoGene	Zfp572	9454	16003
chr15	72905114	72905359	chr15:72905114-72905359	NoGene	Trappc9	13481	6734
chr15	73597848	73598067	chr15:73597848-73598067	NoGene	Ptp4a3	19393	28724
chr15	74199732	74200091	chr15:74199732-74200091	NoGene	Adgrb1	146535	101796
chr15	74639454	74639636	chr15:74639454-74639636	NoGene	Ly6k	9057	55856
chr15	74803483	74803740	chr15:74803483-74803740	NoGene	Ly6i	10120	17792
chr15	75314673	75314906	chr15:75314673-75314906	NoGene	9030619P08Rik	52415	30768
chr15	76397432	76397597	chr15:76397432-76397597	NoGene	Adck5	9192	9026
chr15	76815703	76815900	chr15:76815703-76815900	NoGene	1110038F14Rik	36730	51159
chr15	77143305	77143720	chr15:77143305-77143720	NoGene	Rbfox2	5823	5546
chr15	77217687	77218237	chr15:77217687-77218237	NoGene	Apol7a	11303	6898
chr15	78207255	78207434	chr15:78207255-78207434	NoGene	Tex33	11765	28788
chr15	80236594	80237034	chr15:80236594-80237034	NoGene	Cacna1i	118927	7618
chr15	80261701	80262020	chr15:80261701-80262020	NoGene	Enthd1	128880	16564
chr15	82885069	82885275	chr15:82885069-82885275	NoGene	Nfam1	21243	10709
chr15	83008827	83009336	chr15:83008827-83009336	NoGene	Cyb5r3	6190	5758
chr15	83113816	83114112	chr15:83113816-83114112	NoGene	A4galt	31613	31011
chr15	84376160	84376478	chr15:84376160-84376478	NoGene	Ldoc1l	11775	94812
chr15	84693501	84693726	chr15:84693501-84693726	NoGene	Phf21b	6943	59517
chr15	84720457	84720687	chr15:84720457-84720687	NoGene	Nup50	33171	32556
chr15	84746937	84747119	chr15:84746937-84747119	NoGene	Nup50	6739	6124
chr15	84841180	84841655	chr15:84841180-84841655	NoGene	Upk3a	5916	14540
chr15	85145349	85145646	chr15:85145349-85145646	NoGene	Atxn10	21165	20963
chr15	85345189	85345420	chr15:85345189-85345420	NoGene	7530416G11Rik	11533	8298
chr15	86595542	86595775	chr15:86595542-86595775	NoGene	Tbc1d22a	550654	67986
chr15	86690878	86691140	chr15:86690878-86691140	NoGene	Tbc1d22a	645990	163322
chr15	86876880	86877093	chr15:86876880-86877093	NoGene	Fam19a5	497636	349324
chr15	88438138	88438308	chr15:88438138-88438308	NoGene	Zdhhc25	7407	105021
chr15	88511675	88511884	chr15:88511675-88511884	NoGene	Brd1	52765	51592
chr15	89277407	89277586	chr15:89277407-89277586	NoGene	Mapk8ip2	6756	10722
chr15	89833015	89833321	chr15:89833015-89833321	NoGene	Syt10	160725	61453
chr15	93201668	93201871	chr15:93201668-93201871	NoGene	Zcrb1	26850	26784
chr15	95603053	95603278	chr15:95603053-95603278	NoGene	Ano6	17996	17765
chr15	95820490	95820738	chr15:95820490-95820738	NoGene	D030018L15Rik	89246	12535
chr15	95842528	95842995	chr15:95842528-95842995	NoGene	D030018L15Rik	66989	8432
chr15	96513437	96513673	chr15:96513437-96513673	NoGene	Slc38a2	16456	15411
chr15	96634472	96634636	chr15:96634472-96634636	NoGene	Slc38a2	104344	25456
chr15	96739090	96739318	chr15:96739090-96739318	NoGene	Slc38a4	147069	29604
chr15	97363371	97363660	chr15:97363371-97363660	NoGene	Rpap3	172593	26920
chr15	98333182	98333471	chr15:98333182-98333471	NoGene	Olfr279	5278	9675
chr15	98802178	98802394	chr15:98802178-98802394	NoGene	4930578M01Rik	14002	13487
chr15	99096156	99096517	chr15:99096156-99096517	NoGene	Mcrs1	13765	5336
chr15	99440498	99440774	chr15:99440498-99440774	NoGene	Aqp6	8668	13748
chr15	99783546	99783842	chr15:99783546-99783842	NoGene	Larp4	16654	18940
chr15	100655620	100656005	chr15:100655620-100656005	NoGene	Scn8a	45071	47483
chr15	102531554	102531821	chr15:102531554-102531821	NoGene	Calcoco1	20788	17087
chr15	102566880	102567192	chr15:102566880-102567192	NoGene	Gm38436	10148	5783
chr15	103013624	103013902	chr15:103013624-103013902	NoGene	Smug1	19910	5824
chr16	3789637	3789957	chr16:3789637-3789957	NoGene	Zfp263	45539	45357
chr16	4022836	4023039	chr16:4022836-4023039	NoGene	Dnase1	14106	18587
chr16	5470917	5471184	chr16:5470917-5471184	NoGene	Eef2kmt	214869	118242
chr16	8408528	8408844	chr16:8408528-8408844	NoGene	Tmem114	16385	61849
chr16	10761154	10761321	chr16:10761154-10761321	NoGene	Socs1	24308	5878
chr16	10867257	10867546	chr16:10867257-10867546	NoGene	Rmi2	32106	6238
chr16	13772572	13772796	chr16:13772572-13772796	NoGene	Rrn3	7996	7602
chr16	15394572	15394895	chr16:15394572-15394895	NoGene	Ube2v2	199716	99268
chr16	15462851	15463039	chr16:15462851-15463039	NoGene	Ube2v2	131572	78917
chr16	18602396	18602568	chr16:18602396-18602568	NoGene	Tbx1	11633	26103
chr16	18696547	18696841	chr16:18696547-18696841	NoGene	Sept5	66517	8658
chr16	19069349	19069706	chr16:19069349-19069706	NoGene	Hira	192507	118559
chr16	19813823	19814024	chr16:19813823-19814024	NoGene	B3gnt5	53497	53470
chr16	20474588	20474748	chr16:20474588-20474748	NoGene	Eif2b5	24142	22000
chr16	21192738	21192977	chr16:21192738-21192977	NoGene	Ephb3	11891	11382
chr16	23094829	23095276	chr16:23094829-23095276	NoGene	Eif4a2	12265	32347
chr16	23135923	23136082	chr16:23135923-23136082	NoGene	Rfc4	8121	7897
chr16	23590910	23591084	chr16:23590910-23591084	NoGene	Rtp4	18921	18723
chr16	24245957	24246170	chr16:24245957-24246170	NoGene	Lpp	147266	7213
chr16	33311806	33312046	chr16:33311806-33312046	NoGene	Snx4	60265	25272
chr16	34774620	34774778	chr16:34774620-34774778	NoGene	Mylk	10258	10023
chr16	37840441	37840643	chr16:37840441-37840643	NoGene	Lrrc58	27843	25210
chr16	44616176	44616478	chr16:44616176-44616478	NoGene	Boc	57194	16560
chr16	84560316	84560466	chr16:84560316-84560466	NoGene	4930529L06Rik	119568	61166
chr16	87796749	87796931	chr16:87796749-87796931	NoGene	Bach1	97551	11631
chr16	87841310	87841519	chr16:87841310-87841519	NoGene	Bach1	142112	56192
chr16	90635545	90635808	chr16:90635545-90635808	NoGene	Mis18a	91808	76814
chr16	90750959	90751548	chr16:90750959-90751548	NoGene	Mrap	12391	23142
chr16	93580996	93581219	chr16:93580996-93581219	NoGene	Setd4	22841	36789
chr16	94784047	94784304	chr16:94784047-94784304	NoGene	Dyrk1a	7509	6565
chr16	95419132	95419366	chr16:95419132-95419366	NoGene	Kcnj15	59799	43753
chr16	95567583	95567811	chr16:95567583-95567811	NoGene	Kcnj15	88419	19060
chr16	95864476	95864656	chr16:95864476-95864656	NoGene	Erg	56277	22473
chr17	5934859	5935230	chr17:5934859-5935230	NoGene	Synj2	6050	5646
chr17	7072973	7073141	chr17:7072973-7073141	NoGene	Mir692-1	26545	32669
chr17	7750726	7750946	chr17:7750726-7750946	NoGene	Gm9992	161073	19009
chr17	21890729	21891118	chr17:21890729-21891118	NoGene	Zfp229	20039	19703
chr17	23014367	23014702	chr17:23014367-23014702	NoGene	Zfp945	10267	9900
chr17	23015032	23015227	chr17:23015032-23015227	NoGene	Zfp945	10932	10565
chr17	23677258	23677963	chr17:23677258-23677963	NoGene	6330415G19Rik	9803	7748
chr17	25581127	25581423	chr17:25581127-25581423	NoGene	Cacna1h	10400	9925
chr17	25600422	25600636	chr17:25600422-25600636	NoGene	Tekt4	7899	11124
chr17	26603724	26604073	chr17:26603724-26604073	NoGene	Dusp1	41344	41060
chr17	26998877	26999211	chr17:26998877-26999211	NoGene	Nkx2-5	20368	20352
chr17	27522666	27522824	chr17:27522666-27522824	NoGene	Mir7218	27625	80902
chr17	27648973	27649569	chr17:27648973-27649569	NoGene	Grm4	8496	10914
chr17	27664267	27664453	chr17:27664267-27664453	NoGene	Grm4	23790	19719
chr17	28765956	28766201	chr17:28765956-28766201	NoGene	Srpk1	6558	6353
chr17	29874260	29874525	chr17:29874260-29874525	NoGene	Ccdc167	20299	20126
chr17	30081907	30082168	chr17:30081907-30082168	NoGene	Mdga1	57081	30363
chr17	31496788	31497075	chr17:31496788-31497075	NoGene	Pde9a	26104	25886
chr17	31840243	31840416	chr17:31840243-31840416	NoGene	Cryaa	25368	14672
chr17	32992621	32992828	chr17:32992621-32992828	NoGene	Zfp799	25416	19699
chr17	33999443	33999764	chr17:33999443-33999764	NoGene	Cd320	19073	19053
chr17	34906862	34907138	chr17:34906862-34907138	NoGene	C4b	26021	66307
chr17	35931573	35931791	chr17:35931573-35931791	NoGene	4833427F10Rik	22179	17055
chr17	37174577	37174744	chr17:37174577-37174744	NoGene	Gabbr1	8167	7824
chr17	45950839	45951008	chr17:45950839-45951008	NoGene	1600014C23Rik	80047	7812
chr17	45975886	45976073	chr17:45975886-45976073	NoGene	1600014C23Rik	105094	11863
chr17	47190782	47190942	chr17:47190782-47190942	NoGene	Ubr2	43302	10981
chr17	48073710	48073883	chr17:48073710-48073883	NoGene	Foxp4	12130	11480
chr17	48864261	48864639	chr17:48864261-48864639	NoGene	Lrfn2	207268	206612
chr17	49463778	49464123	chr17:49463778-49464123	NoGene	Gm17830	11494	103377
chr17	50559384	50559571	chr17:50559384-50559571	NoGene	Plcl2	89301	126976
chr17	57271603	57271886	chr17:57271603-57271886	NoGene	Cd70	17314	26590
chr17	66255917	66256621	chr17:66255917-66256621	NoGene	Ralbp1	20823	8963
chr17	66620798	66620969	chr17:66620798-66620969	NoGene	Ddx11	147939	78436
chr17	68021230	68021422	chr17:68021230-68021422	NoGene	Lama1	25183	12035
chr17	70318346	70318768	chr17:70318346-70318768	NoGene	Dlgap1	455364	35291
chr17	71360580	71360840	chr17:71360580-71360840	NoGene	Myom1	8057	8241
chr17	71481250	71481522	chr17:71481250-71481522	NoGene	Lpin2	51796	7297
chr17	74881825	74882124	chr17:74881825-74882124	NoGene	Yipf4	6709	6511
chr17	75957605	75957795	chr17:75957605-75957795	NoGene	Fam98a	6320	6000
chr17	80004240	80004456	chr17:80004240-80004456	NoGene	Rmdn2	9784	9915
chr17	82237612	82237914	chr17:82237612-82237914	NoGene	Slc8a1	99886	186587
chr17	84495858	84496275	chr17:84495858-84496275	NoGene	4933433H22Rik	17859	10338
chr17	85212086	85212371	chr17:85212086-85212371	NoGene	Lrpprc	21961	21661
chr17	85280324	85280834	chr17:85280324-85280834	NoGene	Ppm1b	75247	75494
chr17	89015028	89015366	chr17:89015028-89015366	NoGene	Ston1	10529	12911
chr17	94079957	94080200	chr17:94079957-94080200	NoGene	Adcyap1	481450	153870
chr18	3787016	3787321	chr18:3787016-3787321	NoGene	Bambi	279062	18931
chr18	4152160	4152397	chr18:4152160-4152397	NoGene	Lyzl1	13433	5505
chr18	6297322	6297718	chr18:6297322-6297718	NoGene	Kif5b	55801	15765
chr18	7810064	7810246	chr18:7810064-7810246	NoGene	Wac	58584	58183
chr18	11966488	11966719	chr18:11966488-11966719	NoGene	Cables1	31064	28741
chr18	13532896	13533078	chr18:13532896-13533078	NoGene	Hrh4	367398	26746
chr18	14459626	14459865	chr18:14459626-14459865	NoGene	8430422H06Rik	68812	30037
chr18	14927951	14928116	chr18:14927951-14928116	NoGene	Taf4b	13638	13320
chr18	20913818	20914160	chr18:20913818-20914160	NoGene	B4galt6	8914	8745
chr18	34330487	34330692	chr18:34330487-34330692	NoGene	Apc	49946	49493
chr18	34484503	34484781	chr18:34484503-34484781	NoGene	Srp19	6018	5715
chr18	35126810	35127132	chr18:35126810-35127132	NoGene	Hspa9	12806	8315
chr18	35261585	35261844	chr18:35261585-35261844	NoGene	Ctnna1	16722	16240
chr18	36643353	36643548	chr18:36643353-36643548	NoGene	Pfdn1	29205	8573
chr18	38221733	38221922	chr18:38221733-38221922	NoGene	Arap3	63111	5523
chr18	38922134	38922341	chr18:38922134-38922341	NoGene	Gm5820	129769	15622
chr18	38992022	38992291	chr18:38992022-38992291	NoGene	Gm5820	59819	17052
chr18	42576257	42576572	chr18:42576257-42576572	NoGene	Pou4f3	22007	27905
chr18	56834588	56834783	chr18:56834588-56834783	NoGene	Lmnb1	32684	32191
chr18	58134995	58135433	chr18:58134995-58135433	NoGene	Slc12a2	96664	5594
chr18	60515344	60515561	chr18:60515344-60515561	NoGene	Iigp1	20122	124977
chr18	65396075	65396287	chr18:65396075-65396287	NoGene	Mir122	12228	28469
chr18	65706921	65707236	chr18:65706921-65707236	NoGene	Zfp532	32648	18012
chr18	65996869	65997201	chr18:65996869-65997201	NoGene	Grp	35939	36481
chr18	66533768	66534036	chr18:66533768-66534036	NoGene	Ccbe1	82277	42467
chr18	66557151	66557302	chr18:66557151-66557302	NoGene	Pmaip1	60956	41291
chr18	73342802	73343032	chr18:73342802-73343032	NoGene	Mex3c	389327	358553
chr18	76771151	76771417	chr18:76771151-76771417	NoGene	Skor2	323727	102299
chr18	76884354	76884524	chr18:76884354-76884524	NoGene	Skor2	210620	10346
chr18	77413526	77413747	chr18:77413526-77413747	NoGene	St8sia5	10839	109276
chr18	80684683	80684854	chr18:80684683-80684854	NoGene	Ctdp1	18278	22775
chr18	81288591	81288806	chr18:81288591-81288806	NoGene	Sall3	105275	57581
chr18	81312257	81312451	chr18:81312257-81312451	NoGene	Sall3	128941	81247
chr18	81436622	81436878	chr18:81436622-81436878	NoGene	Sall3	253306	205612
chr18	81602905	81603124	chr18:81602905-81603124	NoGene	Sall3	419589	214102
chr18	84003969	84004152	chr18:84003969-84004152	NoGene	Tshz1	251802	16770
chr18	87526127	87526354	chr18:87526127-87526354	NoGene	Cbln2	644671	264620
chr19	3746044	3746200	chr19:3746044-3746200	NoGene	Suv420h1	21221	18950
chr19	4313215	4313413	chr19:4313215-4313413	NoGene	Adrbk1	6994	6677
chr19	4982189	4982390	chr19:4982189-4982390	NoGene	Npas4	7581	10470
chr19	5311742	5311923	chr19:5311742-5311923	NoGene	Gal3st3	13412	15983
chr19	5519545	5519795	chr19:5519545-5519795	NoGene	Snx32	9057	8769
chr19	10430439	10430723	chr19:10430439-10430723	NoGene	Syt7	32857	7697
chr19	12254721	12254904	chr19:12254721-12254904	NoGene	Olfr1431	29154	142159
chr19	12324406	12324642	chr19:12324406-12324642	NoGene	Olfr262	8258	86106
chr19	13129158	13129444	chr19:13129158-13129444	NoGene	Olfr1454	8459	257676
chr19	17362330	17362508	chr19:17362330-17362508	NoGene	Gcnt1	51487	6318
chr19	18623267	18623501	chr19:18623267-18623501	NoGene	Ostf1	82802	54133
chr19	18795096	18795336	chr19:18795096-18795336	NoGene	D030056L22Rik	7371	7311
chr19	21584662	21584838	chr19:21584662-21584838	NoGene	Gda	37512	33006
chr19	23817769	23818185	chr19:23817769-23818185	NoGene	Apba1	15181	14481
chr19	24309018	24309225	chr19:24309018-24309225	NoGene	Tjp2	9503	9214
chr19	25296906	25297098	chr19:25296906-25297098	NoGene	Kank1	14594	14052
chr19	25536035	25536266	chr19:25536035-25536266	NoGene	Dmrt1	43930	9888
chr19	25770119	25770456	chr19:25770119-25770456	NoGene	Dmrt2	23219	40839
chr19	26362658	26362939	chr19:26362658-26362939	NoGene	Smarca2	316711	316085
chr19	30357812	30358014	chr19:30357812-30358014	NoGene	Mbl2	50366	96323
chr19	32498648	32498873	chr19:32498648-32498873	NoGene	2700046G09Rik	34943	7108
chr19	33011440	33011758	chr19:33011440-33011758	NoGene	Pten	179374	10883
chr19	37441855	37442279	chr19:37441855-37442279	NoGene	Kif11	8614	8237
chr19	38312509	38312891	chr19:38312509-38312891	NoGene	Fra10ac1	13888	13656
chr19	42523459	42523620	chr19:42523459-42523620	NoGene	Crtac1	17187	69453
chr19	44438053	44438237	chr19:44438053-44438237	NoGene	Scd4	30238	24717
chr19	44732174	44732420	chr19:44732174-44732420	NoGene	Hif1an	94831	20807
chr19	44794157	44794396	chr19:44794157-44794396	NoGene	Pax2	37488	10027
chr19	44996599	44996791	chr19:44996599-44996791	NoGene	Fam178a	8818	8524
chr19	45282782	45283134	chr19:45282782-45283134	NoGene	Lbx1	26592	128238
chr19	45364326	45364476	chr19:45364326-45364476	NoGene	Lbx1	54601	73332
chr19	46364645	46364867	chr19:46364645-46364867	NoGene	Nfkb2	14360	13888
chr19	46368833	46369092	chr19:46368833-46369092	NoGene	Nfkb2	10135	9663
chr19	47643182	47643398	chr19:47643182-47643398	NoGene	Slk	11111	10205
chr19	47791244	47791434	chr19:47791244-47791434	NoGene	Sfr1	14812	13692
chr19	49483947	49484145	chr19:49483947-49484145	NoGene	Sorcs3	1203433	308666
chr19	51216889	51217311	chr19:51216889-51217311	NoGene	Sorcs1	463754	174823
chr19	54830221	54830452	chr19:54830221-54830452	NoGene	Gpam	343485	202382
chr19	55707715	55708079	chr19:55707715-55708079	NoGene	4930552P12Rik	68615	12228
chr19	56058815	56058990	chr19:56058815-56058990	NoGene	Tcf7l2	89005	7453
chr19	59945491	59945746	chr19:59945491-59945746	NoGene	Rab11fip2	73521	6528
chr19	60756479	60756708	chr19:60756479-60756708	NoGene	Nanos1	75182	46036
chr2	8336545	8336737	chr2:8336545-8336737	NoGene	1700061F12Rik	774405	138094
chr2	13800401	13800710	chr2:13800401-13800710	NoGene	St8sia6	85255	98445
chr2	19637536	19637720	chr2:19637536-19637720	NoGene	Otud1	57848	12428
chr2	24377222	24377542	chr2:24377222-24377542	NoGene	Pax8	46104	40617
chr2	25243968	25244204	chr2:25243968-25244204	NoGene	Entpd2	7190	16082
chr2	26115224	26115416	chr2:26115224-26115416	NoGene	Qsox2	22306	21964
chr2	27492192	27492512	chr2:27492192-27492512	NoGene	Rxra	40209	16642
chr2	28013885	28014125	chr2:28013885-28014125	NoGene	Olfm1	34488	25856
chr2	28225289	28225484	chr2:28225289-28225484	NoGene	Ppp1r26	77977	42129
chr2	28791804	28792087	chr2:28791804-28792087	NoGene	Barhl1	19845	123493
chr2	29128209	29128799	chr2:29128209-29128799	NoGene	6530402F18Rik	19697	73330
chr2	29675491	29675790	chr2:29675491-29675790	NoGene	Urm1	7119	6631
chr2	30069353	30069629	chr2:30069353-30069629	NoGene	Ccbl1	8135	7602
chr2	30422740	30422985	chr2:30422740-30422985	NoGene	Cstad	27579	12934
chr2	30542015	30542218	chr2:30542015-30542218	NoGene	Mir3089	34512	6252
chr2	31201720	31201933	chr2:31201720-31201933	NoGene	Ncs1	100278	31518
chr2	31723730	31723954	chr2:31723730-31723954	NoGene	Lamc3	18847	23506
chr2	32375323	32375866	chr2:32375323-32375866	NoGene	Fam102a	15013	14635
chr2	33505031	33505235	chr2:33505031-33505235	NoGene	C130021I20Rik	8319	23583
chr2	33775455	33775687	chr2:33775455-33775687	NoGene	Mvb12b	31990	64799
chr2	34024668	34024870	chr2:34024668-34024870	NoGene	C230014O12Rik	61414	6375
chr2	34509249	34509433	chr2:34509249-34509433	NoGene	Gapvd1	101319	7047
chr2	35601395	35601784	chr2:35601395-35601784	NoGene	Dab2ip	49144	30848
chr2	59240650	59240895	chr2:59240650-59240895	NoGene	5330411J11Rik	15912	7002
chr2	59260486	59260691	chr2:59260486-59260691	NoGene	5330411J11Rik	35748	26838
chr2	69450343	69450556	chr2:69450343-69450556	NoGene	Lrp2	26220	26011
chr2	71582439	71582637	chr2:71582439-71582637	NoGene	Platr26	24966	42112
chr2	72876274	72876501	chr2:72876274-72876501	NoGene	Sp3	57772	14050
chr2	79333452	79333688	chr2:79333452-79333688	NoGene	Neurod1	36660	17582
chr2	91462446	91462712	chr2:91462446-91462712	NoGene	F2	13902	27117
chr2	92290474	92290671	chr2:92290474-92290671	NoGene	Slc35c1	9280	8716
chr2	92412309	92412830	chr2:92412309-92412830	NoGene	Mir7221	19533	28625
chr2	92909191	92909452	chr2:92909191-92909452	NoGene	Prdm11	22891	23226
chr2	93310050	93310271	chr2:93310050-93310271	NoGene	Cd82	6944	6758
chr2	115681593	115681825	chr2:115681593-115681825	NoGene	Meis2	208532	41462
chr2	120982550	120982793	chr2:120982550-120982793	NoGene	Zscan29	14068	13452
chr2	121640649	121640886	chr2:121640649-121640886	NoGene	Frmd5	7857	7562
chr2	122098970	122099138	chr2:122098970-122099138	NoGene	Duox2	24763	32589
chr2	127508977	127509328	chr2:127508977-127509328	NoGene	Mal	26547	30127
chr2	128629261	128629565	chr2:128629261-128629565	NoGene	Tmem87b	14474	13937
chr2	128636622	128637002	chr2:128636622-128637002	NoGene	Tmem87b	7037	6500
chr2	129479656	129479920	chr2:129479656-129479920	NoGene	Pdyn	44474	20039
chr2	131467663	131467877	chr2:131467663-131467877	NoGene	Adra1d	79643	45377
chr2	131482447	131482638	chr2:131482447-131482638	NoGene	Adra1d	94427	30616
chr2	136905663	136905884	chr2:136905663-136905884	NoGene	Jag1	36372	11850
chr2	144275307	144275772	chr2:144275307-144275772	NoGene	Zfp133-ps	9244	7467
chr2	144635045	144635249	chr2:144635045-144635249	NoGene	Scp2d1	14153	62717
chr2	145860230	145860473	chr2:145860230-145860473	NoGene	Cfap61	99711	7447
chr2	148311357	148311660	chr2:148311357-148311660	NoGene	Cd93	42087	6829
chr2	150360712	150360915	chr2:150360712-150360915	NoGene	Cst7	35236	73135
chr2	152280793	152280948	chr2:152280793-152280948	NoGene	Defb23	9408	17089
chr2	154412412	154412701	chr2:154412412-154412701	NoGene	Pxmp4	16708	16446
chr2	154771540	154771749	chr2:154771540-154771749	NoGene	Eif2s2	52899	43351
chr2	156740535	156740746	chr2:156740535-156740746	NoGene	Sla2	27722	51538
chr2	157183004	157183207	chr2:157183004-157183207	NoGene	Manbal	10123	10047
chr2	157730396	157730599	chr2:157730396-157730599	NoGene	Vstm2l	9790	8367
chr2	159692676	159692934	chr2:159692676-159692934	NoGene	4933416E03Rik	80143	154406
chr2	160464563	160464762	chr2:160464563-160464762	NoGene	Top1	6871	6558
chr2	162687617	162687919	chr2:162687617-162687919	NoGene	Srsf6	69325	9301
chr2	162959974	162960218	chr2:162959974-162960218	NoGene	Gtsf1l	44638	78148
chr2	163406755	163407015	chr2:163406755-163407015	NoGene	Ttpal	21035	20880
chr2	163588406	163588845	chr2:163588406-163588845	NoGene	Ada	12432	25442
chr2	163597105	163597434	chr2:163597105-163597434	NoGene	Ada	21131	16853
chr2	164743733	164744011	chr2:164743733-164744011	NoGene	Zfp335	6484	6081
chr2	164786496	164786791	chr2:164786496-164786791	NoGene	Slc12a5	6697	7518
chr2	164873834	164874256	chr2:164873834-164874256	NoGene	Cd40	6880	13272
chr2	165307527	165307770	chr2:165307527-165307770	NoGene	Slc13a3	8831	21193
chr2	165725314	165725685	chr2:165725314-165725685	NoGene	Zmynd8	14977	6160
chr2	165751225	165751474	chr2:165751225-165751474	NoGene	Zmynd8	40888	10820
chr2	166596401	166596626	chr2:166596401-166596626	NoGene	Trp53rkb	22641	15556
chr2	167074541	167074786	chr2:167074541-167074786	NoGene	Ptgis	8505	14206
chr2	167082773	167083055	chr2:167082773-167083055	NoGene	Ptgis	16737	5937
chr2	167118567	167118753	chr2:167118567-167118753	NoGene	Ptgis	52531	23907
chr2	167205632	167205825	chr2:167205632-167205825	NoGene	B4galt5	30955	6695
chr2	167357527	167357949	chr2:167357527-167357949	NoGene	Snai1	5746	5411
chr2	167635664	167636310	chr2:167635664-167636310	NoGene	A530013C23Rik	118988	6129
chr2	168074365	168074623	chr2:168074365-168074623	NoGene	Mocs3	18244	31879
chr2	168599351	168599563	chr2:168599351-168599563	NoGene	Sall4	6651	31964
chr2	168695514	168695782	chr2:168695514-168695782	NoGene	Zfp64	85305	20153
chr2	168740605	168740948	chr2:168740605-168740948	NoGene	Zfp64	40139	39717
chr2	169185784	169186018	chr2:169185784-169186018	NoGene	Tshz2	273128	404085
chr2	172565771	172565995	chr2:172565771-172565995	NoGene	Tfap2c	189281	40255
chr2	172999540	173000204	chr2:172999540-173000204	NoGene	Pck1	20967	12552
chr2	173379382	173379735	chr2:173379382-173379735	NoGene	Ankrd60	24107	7169
chr2	178347854	178348078	chr2:178347854-178348078	NoGene	Cdh26	182635	121971
chr2	179056789	179057041	chr2:179056789-179057041	NoGene	4930591A17Rik	92600	502851
chr2	179824195	179824464	chr2:179824195-179824464	NoGene	Hrh3	14648	16734
chr2	180031280	180031564	chr2:180031280-180031564	NoGene	Rbbp8nl	6697	22739
chr2	180225412	180225570	chr2:180225412-180225570	NoGene	Ntsr1	9111	20340
chr2	180288899	180289062	chr2:180288899-180289062	NoGene	Mrgbp	26947	12077
chr2	180480068	180480334	chr2:180480068-180480334	NoGene	Slc17a9	20025	19962
chr3	4843032	4843210	chr3:4843032-4843210	NoGene	1110015O18Rik	44325	173586
chr3	9894365	9894548	chr3:9894365-9894548	NoGene	Pag1	60687	60363
chr3	28124604	28124810	chr3:28124604-28124810	NoGene	Tnik	37326	28593
chr3	28576655	28576851	chr3:28576655-28576851	NoGene	Slc2a2	19974	56838
chr3	32551749	32551902	chr3:32551749-32551902	NoGene	Gnb4	36293	35988
chr3	33493496	33493646	chr3:33493496-33493646	NoGene	Ttc14	205459	204874
chr3	36752663	36752956	chr3:36752663-36752956	NoGene	4932438A13Rik	9072	8627
chr3	37201736	37201937	chr3:37201736-37201937	NoGene	Cetn4	9431	9319
chr3	38748660	38748885	chr3:38748660-38748885	NoGene	Fat4	36977	28760
chr3	53473018	53473224	chr3:53473018-53473224	NoGene	Frem2	11742	194439
chr3	53653374	53653698	chr3:53653374-53653698	NoGene	Ufm1	14031	13965
chr3	54793589	54793920	chr3:54793589-54793920	NoGene	Ccna1	65057	103059
chr3	61962951	61963223	chr3:61962951-61963223	NoGene	Arhgef26	179476	179214
chr3	65251906	65252152	chr3:65251906-65252152	NoGene	Ssr3	55432	5380
chr3	68647608	68647827	chr3:68647608-68647827	NoGene	1110032F04Rik	25681	78029
chr3	68998261	68998581	chr3:68998261-68998581	NoGene	Arl14	27760	5598
chr3	78641477	78641656	chr3:78641477-78641656	NoGene	Rapgef2	307153	291489
chr3	82931592	82931784	chr3:82931592-82931784	NoGene	Plrg1	72133	71976
chr3	83079693	83079895	chr3:83079693-83079895	NoGene	Plrg1	220234	12191
chr3	85869931	85870381	chr3:85869931-85870381	NoGene	Sh3d19	17975	25139
chr3	88271148	88271391	chr3:88271148-88271391	NoGene	Sema4a	6045	24926
chr3	90121549	90121820	chr3:90121549-90121820	NoGene	Gatad2b	23756	24276
chr3	94138421	94138678	chr3:94138421-94138678	NoGene	Them5	7343	23963
chr3	94406575	94406789	chr3:94406575-94406789	NoGene	Snx27	19938	14321
chr3	95754712	95755148	chr3:95754712-95755148	NoGene	Anp32e	21533	21398
chr3	96789612	96789776	chr3:96789612-96789776	NoGene	Gja5	46549	39427
chr3	97046816	97047038	chr3:97046816-97047038	NoGene	Bcl9	15530	14844
chr3	97048475	97048725	chr3:97048475-97048725	NoGene	Bcl9	17189	16503
chr3	97094703	97094945	chr3:97094703-97094945	NoGene	Bcl9	63417	6826
chr3	97775162	97775530	chr3:97775162-97775530	NoGene	Gm5544	41067	22213
chr3	98381456	98381699	chr3:98381456-98381699	NoGene	Hsd3b4	13496	193766
chr3	99043937	99044395	chr3:99043937-99044395	NoGene	Tbx15	13288	5961
chr3	103231024	103231216	chr3:103231024-103231216	NoGene	Trim33	147809	127782
chr3	104980168	104980475	chr3:104980168-104980475	NoGene	4930564D02Rik	110407	24559
chr3	105147074	105147350	chr3:105147074-105147350	NoGene	Kcnd3	107898	59012
chr3	105477546	105477772	chr3:105477546-105477772	NoGene	Ddx20	12717	12462
chr3	105501967	105502194	chr3:105501967-105502194	NoGene	Fam212b	5323	5109
chr3	107386022	107386268	chr3:107386022-107386268	NoGene	Alx3	11681	23612
chr3	108256292	108256512	chr3:108256292-108256512	NoGene	Sars	8116	7978
chr3	122013963	122014209	chr3:122013963-122014209	NoGene	Mir760	17343	5447
chr3	129108807	129109092	chr3:129108807-129109092	NoGene	Gm5712	27499	15791
chr3	129175970	129176209	chr3:129175970-129176209	NoGene	Gm5712	39380	26502
chr3	136743227	136743398	chr3:136743227-136743398	NoGene	Emcn	260644	70046
chr3	136849195	136849377	chr3:136849195-136849377	NoGene	Emcn	154665	34379
chr3	143210169	143210347	chr3:143210169-143210347	NoGene	Gm6260	164760	49584
chr3	152672827	152673039	chr3:152672827-152673039	NoGene	St6galnac5	27657	38256
chr3	155745335	155745523	chr3:155745335-155745523	NoGene	9330178D15Rik	106018	478151
chr4	8039166	8039337	chr4:8039166-8039337	NoGene	Car8	126851	386774
chr4	9886270	9886533	chr4:9886270-9886533	NoGene	4930448K20Rik	41727	22326
chr4	33654144	33654331	chr4:33654144-33654331	NoGene	Mir8118	129089	20273
chr4	38196967	38197293	chr4:38196967-38197293	NoGene	1700009N14Rik	1200033	1738147
chr4	39185622	39185802	chr4:39185622-39185802	NoGene	1700009N14Rik	211524	749638
chr4	40196364	40196588	chr4:40196364-40196588	NoGene	Ddx58	9507	9708
chr4	40289325	40289520	chr4:40289325-40289520	NoGene	4930509K18Rik	29061	62261
chr4	41272643	41272879	chr4:41272643-41272879	NoGene	Dcaf12	10710	10441
chr4	43843775	43843960	chr4:43843775-43843960	NoGene	Olfr157	5429	44263
chr4	44378178	44378478	chr4:44378178-44378478	NoGene	Melk	64390	64216
chr4	44436543	44436837	chr4:44436543-44436837	NoGene	Melk	122755	122581
chr4	45301269	45301474	chr4:45301269-45301474	NoGene	Trmt10b	8566	31580
chr4	45552090	45552475	chr4:45552090-45552475	NoGene	Shb	8391	6717
chr4	45639427	45639680	chr4:45639427-45639680	NoGene	Gm829	56781	56446
chr4	45647674	45648014	chr4:45647674-45648014	NoGene	Gm829	48447	48112
chr4	55414165	55414456	chr4:55414165-55414456	NoGene	Gm12505	17258	6569
chr4	59109309	59109533	chr4:59109309-59109533	NoGene	Gng10	61282	59350
chr4	62450547	62450748	chr4:62450547-62450748	NoGene	Rgs3	115540	25181
chr4	71689016	71689260	chr4:71689016-71689260	NoGene	Tle1	172667	26308
chr4	78419713	78420114	chr4:78419713-78420114	NoGene	A430085M09Rik	179763	537600
chr4	82996708	82996934	chr4:82996708-82996934	NoGene	Ttc39b	26616	17780
chr4	83884996	83885167	chr4:83884996-83885167	NoGene	6030471H07Rik	194214	7439
chr4	96534364	96534554	chr4:96534364-96534554	NoGene	Gm12695	82514	77295
chr4	98850543	98850754	chr4:98850543-98850754	NoGene	Atg4c	9871	9675
chr4	103759116	103759299	chr4:103759116-103759299	NoGene	Dab1	280844	427941
chr4	104796028	104796291	chr4:104796028-104796291	NoGene	Prkaa2	13526	13394
chr4	106574474	106574629	chr4:106574474-106574629	NoGene	Ssbp3	9446	5737
chr4	106793891	106794154	chr4:106793891-106794154	NoGene	Cdcp2	24396	35838
chr4	107403700	107403976	chr4:107403700-107403976	NoGene	Dmrtb1	46934	29677
chr4	107832074	107832265	chr4:107832074-107832265	NoGene	Echdc2	5777	40712
chr4	109066593	109066758	chr4:109066593-109066758	NoGene	Ttc39aos1	12104	12039
chr4	109329892	109330341	chr4:109329892-109330341	NoGene	Cdkn2c	7636	8668
chr4	114530229	114530446	chr4:114530229-114530446	NoGene	Gm12830	35905	35466
chr4	115647893	115648088	chr4:115647893-115648088	NoGene	Dmbx1	35363	8695
chr4	116533087	116533698	chr4:116533087-116533698	NoGene	Zswim5	16309	38649
chr4	117179540	117179751	chr4:117179540-117179751	NoGene	Rnf220	9884	42913
chr4	117473835	117474116	chr4:117473835-117474116	NoGene	Slc6a9	33747	33530
chr4	122752409	122752618	chr4:122752409-122752618	NoGene	Bmp8b	29786	35993
chr4	123438928	123439332	chr4:123438928-123439332	NoGene	Akirin1	11387	10928
chr4	123725210	123725415	chr4:123725210-123725415	NoGene	Rragc	130535	56889
chr4	123784184	123784564	chr4:123784184-123784564	NoGene	Rragc	189509	115863
chr4	124941933	124942126	chr4:124941933-124942126	NoGene	Zc3h12a	136809	18664
chr4	124951389	124951953	chr4:124951389-124951953	NoGene	Zc3h12a	146265	8837
chr4	125495740	125495914	chr4:125495740-125495914	NoGene	2610028E06Rik	103640	122769
chr4	125512628	125512860	chr4:125512628-125512860	NoGene	2610028E06Rik	86694	139657
chr4	127322965	127323204	chr4:127322965-127323204	NoGene	Gjb5	287558	273855
chr4	127533987	127534184	chr4:127533987-127534184	NoGene	CK137956	113901	484877
chr4	129541812	129542119	chr4:129541812-129542119	NoGene	E330017L17Rik	41351	7485
chr4	129655883	129656232	chr4:129655883-129656232	NoGene	Adgrb2	5882	18159
chr4	130192548	130192786	chr4:130192548-130192786	NoGene	Pum1	26488	7025
chr4	130549684	130549834	chr4:130549684-130549834	NoGene	A930031H19Rik	16555	78057
chr4	130656428	130656665	chr4:130656428-130656665	NoGene	A930031H19Rik	90040	184801
chr4	130715792	130715961	chr4:130715792-130715961	NoGene	A930031H19Rik	149404	244165
chr4	130805311	130805710	chr4:130805311-130805710	NoGene	A930031H19Rik	238923	333684
chr4	131152143	131152474	chr4:131152143-131152474	NoGene	Ptpru	241719	147425
chr4	131202310	131203226	chr4:131202310-131203226	NoGene	Ptpru	190967	96673
chr4	131223708	131223928	chr4:131223708-131223928	NoGene	Ptpru	170265	75971
chr4	131246810	131247103	chr4:131246810-131247103	NoGene	Ptpru	147090	52796
chr4	131647275	131647485	chr4:131647275-131647485	NoGene	Epb41	16048	14352
chr4	132008986	132009246	chr4:132008986-132009246	NoGene	Med18	10590	10184
chr4	132169337	132169498	chr4:132169337-132169498	NoGene	Eya3	25463	24560
chr4	133115189	133115488	chr4:133115189-133115488	NoGene	Nr0b2	5899	12971
chr4	133120000	133120190	chr4:133120000-133120190	NoGene	Gpatch3	10470	17782
chr4	133358219	133358676	chr4:133358219-133358676	NoGene	Arid1a	48694	10375
chr4	133388693	133389110	chr4:133388693-133389110	NoGene	Rps6ka1	41536	18341
chr4	133390114	133390461	chr4:133390114-133390461	NoGene	Rps6ka1	40185	19762
chr4	133472393	133472746	chr4:133472393-133472746	NoGene	Rps6ka1	28682	23519
chr4	133478388	133478572	chr4:133478388-133478572	NoGene	Rps6ka1	34677	17693
chr4	133597629	133597998	chr4:133597629-133597998	NoGene	Lin28a	22899	19263
chr4	133855164	133855394	chr4:133855164-133855394	NoGene	Pdik1l	11404	8058
chr4	133892350	133892792	chr4:133892350-133892792	NoGene	Slc30a2	6169	28597
chr4	134498932	134499316	chr4:134498932-134499316	NoGene	Syf2	12038	11960
chr4	134505855	134506173	chr4:134505855-134506173	NoGene	Syf2	18961	5492
chr4	134607591	134607807	chr4:134607591-134607807	NoGene	Runx3	68753	14847
chr4	134734128	134734327	chr4:134734128-134734327	NoGene	Runx3	57569	18735
chr4	134739291	134739923	chr4:134739291-134739923	NoGene	Runx3	62732	23898
chr4	134745632	134746245	chr4:134745632-134746245	NoGene	Runx3	69073	30239
chr4	134762407	134762581	chr4:134762407-134762581	NoGene	Clic4	66094	47014
chr4	135003577	135003740	chr4:135003577-135003740	NoGene	Rcan3	13858	8105
chr4	135627089	135627491	chr4:135627089-135627491	NoGene	Rpl11	17804	17456
chr4	135652340	135652768	chr4:135652340-135652768	NoGene	Rpl11	43055	20166
chr4	135860802	135861082	chr4:135860802-135861082	NoGene	Hnrnpr	5775	5414
chr4	136954854	136955244	chr4:136954854-136955244	NoGene	Cela3a	10462	10238
chr4	137540095	137540339	chr4:137540095-137540339	NoGene	Eif4g3	9032	5008
chr4	138878076	138878435	chr4:138878076-138878435	NoGene	Akr7a5	11418	11264
chr4	139449784	139449960	chr4:139449784-139449960	NoGene	4933427I22Rik	39029	113664
chr4	140041493	140041691	chr4:140041493-140041691	NoGene	Arhgef10l	162980	15079
chr4	140229535	140229872	chr4:140229535-140229872	NoGene	Arhgef10l	7716	5632
chr4	140448356	140448671	chr4:140448356-140448671	NoGene	Padi2	13604	9636
chr4	141861951	141862222	chr4:141861951-141862222	NoGene	Kazn	66636	66532
chr4	142849611	142849805	chr4:142849611-142849805	NoGene	Pdpn	39662	18454
chr4	147610072	147610381	chr4:147610072-147610381	NoGene	Ptchd2	51693	51720
chr4	147721051	147721272	chr4:147721051-147721272	NoGene	Ptchd2	58978	58481
chr4	147766310	147766768	chr4:147766310-147766768	NoGene	Ubiad1	52092	55561
chr4	148051474	148051703	chr4:148051474-148051703	NoGene	Gm572	34049	14725
chr4	149344195	149344484	chr4:149344195-149344484	NoGene	Spsb1	15081	5035
chr4	150331565	150331934	chr4:150331565-150331934	NoGene	Tnfrsf9	29458	7390
chr4	152199078	152199484	chr4:152199078-152199484	NoGene	Gm833	127430	220939
chr4	152258195	152258416	chr4:152258195-152258416	NoGene	Gm833	186547	162007
chr4	152262068	152262370	chr4:152262068-152262370	NoGene	Gm833	190420	158053
chr4	152438517	152438714	chr4:152438517-152438714	NoGene	Gm833	366869	17760
chr4	152584667	152584876	chr4:152584667-152584876	NoGene	Ajap1	272063	163910
chr4	153066590	153066781	chr4:153066590-153066781	NoGene	Ajap1	209652	264251
chr4	153276661	153276858	chr4:153276661-153276858	NoGene	BC039966	47727	54174
chr4	153305431	153305662	chr4:153305431-153305662	NoGene	BC039966	18923	25370
chr4	154632674	154633226	chr4:154632674-154633226	NoGene	Faap20	8600	8282
chr4	154856931	154857091	chr4:154856931-154857091	NoGene	Gnb1	8379	5279
chr4	155165364	155165711	chr4:155165364-155165711	NoGene	Tmem88b	5382	6796
chr4	155464789	155465215	chr4:155464789-155465215	NoGene	9430015G10Rik	18892	17517
chr5	14875726	14875988	chr5:14875726-14875988	NoGene	Gm9758	38901	360637
chr5	23745605	23745948	chr5:23745605-23745948	NoGene	Mir684-1	17398	26178
chr5	25101830	25102027	chr5:25101830-25102027	NoGene	1700096K18Rik	65995	18056
chr5	29168275	29168479	chr5:29168275-29168479	NoGene	Rnf32	354054	84264
chr5	29364000	29364308	chr5:29364000-29364308	NoGene	Rnf32	158225	45546
chr5	33785586	33785877	chr5:33785586-33785877	NoGene	Nkx1-1	8848	64076
chr5	34657119	34657387	chr5:34657119-34657387	NoGene	Rnf4	21512	11253
chr5	35740275	35740672	chr5:35740275-35740672	NoGene	Hmx1	8510	112627
chr5	36787293	36787564	chr5:36787293-36787564	NoGene	2210406O10Rik	19939	12835
chr5	37597286	37597649	chr5:37597286-37597649	NoGene	Crmp1	35648	57359
chr5	37622133	37622310	chr5:37622133-37622310	NoGene	Crmp1	10987	32698
chr5	37817010	37817238	chr5:37817010-37817238	NoGene	Evc2	87294	11043
chr5	38907220	38907418	chr5:38907220-38907418	NoGene	Slc2a9	13830	28322
chr5	39825233	39825537	chr5:39825233-39825537	NoGene	4930513D17Rik	169276	76015
chr5	41130676	41130858	chr5:41130676-41130858	NoGene	Rab28	968072	213381
chr5	44183123	44183318	chr5:44183123-44183318	NoGene	Fbxl5	9736	5527
chr5	52521981	52522131	chr5:52521981-52522131	NoGene	Mir6417	5125	14404
chr5	52921831	52922299	chr5:52921831-52922299	NoGene	Lgi2	35246	19569
chr5	53430727	53430953	chr5:53430727-53430953	NoGene	Slc34a2	9639	98513
chr5	65913930	65914143	chr5:65913930-65914143	NoGene	Ube2k	14341	13914
chr5	66136789	66137155	chr5:66136789-66137155	NoGene	N4bp2	17605	11274
chr5	66311461	66311783	chr5:66311461-66311783	NoGene	Chrna9	46580	45221
chr5	67502000	67502217	chr5:67502000-67502217	NoGene	Phox2b	11636	99174
chr5	67607748	67608037	chr5:67607748-67608037	NoGene	Tmem33	43767	43581
chr5	67613829	67614111	chr5:67613829-67614111	NoGene	Tmem33	37693	37507
chr5	75272094	75272414	chr5:75272094-75272414	NoGene	Gm6116	72805	11109
chr5	77179908	77180151	chr5:77179908-77180151	NoGene	C530008M17Rik	89473	22386
chr5	85047292	85047605	chr5:85047292-85047605	NoGene	Epha5	200886	200659
chr5	85047986	85048177	chr5:85047986-85048177	NoGene	Epha5	201580	201353
chr5	88947836	88948147	chr5:88947836-88948147	NoGene	Jchain	8775	34701
chr5	92529775	92530093	chr5:92529775-92530093	NoGene	G3bp2	17006	16697
chr5	99554726	99554924	chr5:99554726-99554924	NoGene	Prkg2	88629	88225
chr5	100253279	100253504	chr5:100253279-100253504	NoGene	Gm38413	70288	81479
chr5	100368590	100368788	chr5:100368590-100368788	NoGene	Hnrnpd	39169	32857
chr5	101014807	101015044	chr5:101014807-101015044	NoGene	Plac8	13584	20012
chr5	101600826	101601017	chr5:101600826-101601017	NoGene	Agpat9	325579	8344
chr5	101955068	101955423	chr5:101955068-101955423	NoGene	Nkx6-1	138307	138873
chr5	104787811	104788024	chr5:104787811-104788024	NoGene	Mepe	33464	7411
chr5	106507264	106507557	chr5:106507264-106507557	NoGene	Zfp326	201678	130931
chr5	106990048	106990365	chr5:106990048-106990365	NoGene	Barhl2	102864	12831
chr5	107250533	107250707	chr5:107250533-107250707	NoGene	Hfm1	104202	18163
chr5	108321023	108321277	chr5:108321023-108321277	NoGene	Rpl5	8270	8086
chr5	108321404	108321669	chr5:108321404-108321669	NoGene	Rpl5	7878	7694
chr5	108483955	108484154	chr5:108483955-108484154	NoGene	Mtf2	10539	10225
chr5	108988169	108988405	chr5:108988169-108988405	NoGene	Cplx1	9124	69891
chr5	109202874	109203109	chr5:109202874-109203109	NoGene	1700047L14Rik	10014	31669
chr5	110127524	110127771	chr5:110127524-110127771	NoGene	Gm10416	135390	7075
chr5	112043477	112043732	chr5:112043477-112043732	NoGene	C130026L21Rik	32897	5284
chr5	112068771	112069023	chr5:112068771-112069023	NoGene	C130026L21Rik	58191	19447
chr5	114917439	114917675	chr5:114917439-114917675	NoGene	Mvk	23162	5856
chr5	114986964	114987242	chr5:114986964-114987242	NoGene	Fam222a	31018	29788
chr5	115444455	115444836	chr5:115444455-115444836	NoGene	Sppl3	16697	14839
chr5	115592254	115592448	chr5:115592254-115592448	NoGene	Unc119b	7271	7115
chr5	116214695	116214974	chr5:116214695-116214974	NoGene	Ccdc64	33128	31765
chr5	116226179	116226495	chr5:116226179-116226495	NoGene	Ccdc64	44612	43249
chr5	116746722	116747124	chr5:116746722-116747124	NoGene	Ccdc60	7729	125618
chr5	117378972	117379142	chr5:117378972-117379142	NoGene	Suds3	186860	190675
chr5	118887099	118887284	chr5:118887099-118887284	NoGene	Med13l	123444	11665
chr5	119302736	119302984	chr5:119302736-119302984	NoGene	4930413E15Rik	99364	38363
chr5	120159369	120159572	chr5:120159369-120159572	NoGene	Tbx3os2	18143	38249
chr5	120489096	120489405	chr5:120489096-120489405	NoGene	Rbm19	77117	76908
chr5	120685194	120685482	chr5:120685194-120685482	NoGene	Gm10390	95923	17195
chr5	120737115	120737590	chr5:120737115-120737590	NoGene	Lhx5	144305	31383
chr5	122977645	122977817	chr5:122977645-122977817	NoGene	Atp2a2	25412	19488
chr5	123742954	123743139	chr5:123742954-123743139	NoGene	Bcl7a	51318	33273
chr5	123766873	123767239	chr5:123766873-123767239	NoGene	Bcl7a	27218	9173
chr5	123913320	123913524	chr5:123913320-123913524	NoGene	Il31	18586	26727
chr5	125700413	125700727	chr5:125700413-125700727	NoGene	Ncor2	40830	5926
chr5	126594793	126595047	chr5:126594793-126595047	NoGene	Tmem132b	582006	423171
chr5	126976034	126976480	chr5:126976034-126976480	NoGene	4933438B17Rik	534679	41738
chr5	127056242	127056575	chr5:127056242-127056575	NoGene	4933438B17Rik	454584	37327
chr5	129586196	129586404	chr5:129586196-129586404	NoGene	Adgrd1	16221	59955
chr5	129776232	129776483	chr5:129776232-129776483	NoGene	Adgrd1	173608	61145
chr5	130135291	130135491	chr5:130135291-130135491	NoGene	Zfp11	40472	18034
chr5	130819275	130819551	chr5:130819275-130819551	NoGene	Caln1	25777	86206
chr5	131346708	131346931	chr5:131346708-131346931	NoGene	Caln1	422047	21994
chr5	135259586	135259986	chr5:135259586-135259986	NoGene	Eln	36394	10818
chr5	135880882	135881032	chr5:135880882-135881032	NoGene	Pom121	10467	10297
chr5	136091945	136092432	chr5:136091945-136092432	NoGene	Rhbdd2	16092	15898
chr5	136692069	136692344	chr5:136692069-136692344	NoGene	Prkrip1	17246	16851
chr5	137071744	137071978	chr5:137071744-137071978	NoGene	Cux1	28385	10817
chr5	137365461	137365659	chr5:137365461-137365659	NoGene	Col26a1	6485	18210
chr5	137422138	137422558	chr5:137422138-137422558	NoGene	Fis1	6587	6216
chr5	140336597	140336821	chr5:140336597-140336821	NoGene	Psmg3	33801	33559
chr5	140879592	140879788	chr5:140879592-140879788	NoGene	Snx8	14392	14092
chr5	140965574	140965852	chr5:140965574-140965852	NoGene	Chst12	15711	24742
chr5	141033544	141033782	chr5:141033544-141033782	NoGene	Grifin	7239	9293
chr5	141066574	141066726	chr5:141066574-141066726	NoGene	Lfng	16569	13548
chr5	141323351	141323729	chr5:141323351-141323729	NoGene	Gna12	16967	16497
chr5	141331310	141331610	chr5:141331310-141331610	NoGene	Gna12	24926	24456
chr5	142816350	142816571	chr5:142816350-142816571	NoGene	Foxk1	60880	14549
chr5	143161181	143161424	chr5:143161181-143161424	NoGene	Slc29a4	16631	16205
chr5	144054876	144055393	chr5:144054876-144055393	NoGene	E130309D02Rik	21646	21140
chr5	144842492	144842723	chr5:144842492-144842723	NoGene	Lmtk2	18582	18251
chr5	145240071	145240311	chr5:145240071-145240311	NoGene	Nptx2	66445	67828
chr5	145363195	145363712	chr5:145363195-145363712	NoGene	Nptx2	56440	36837
chr5	145411615	145411862	chr5:145411615-145411862	NoGene	Nptx2	104860	10715
chr5	145440492	145440684	chr5:145440492-145440684	NoGene	Tmem130	81763	39592
chr5	147615764	147615988	chr5:147615764-147615988	NoGene	Usp12	9233	8960
chr5	148662790	148663005	chr5:148662790-148663005	NoGene	Pomp	9199	8849
chr5	148737594	148737766	chr5:148737594-148737766	NoGene	Mtus2	31130	23627
chr5	149755253	149755494	chr5:149755253-149755494	NoGene	8430423G03Rik	6332	6083
chr5	150109312	150109602	chr5:150109312-150109602	NoGene	Alox5ap	32733	13490
chr5	150643958	150644241	chr5:150643958-150644241	NoGene	4930500F04Rik	6081	84908
chr5	150668348	150668514	chr5:150668348-150668514	NoGene	4930500F04Rik	18027	91006
chr5	150980149	150980316	chr5:150980149-150980316	NoGene	Fry	82189	220244
chr5	150998780	150999004	chr5:150998780-150999004	NoGene	Fry	63501	238875
chr5	152471200	152471402	chr5:152471200-152471402	NoGene	Rfc3	17418	17184
chr6	16975020	16975257	chr6:16975020-16975257	NoGene	Tes	39892	26188
chr6	31599456	31599653	chr6:31599456-31599653	NoGene	Podxl	85520	92627
chr6	33025085	33025346	chr6:33025085-33025346	NoGene	Chchd3	14934	14500
chr6	34170368	34170623	chr6:34170368-34170623	NoGene	Slc35b4	43315	15712
chr6	37596670	37596907	chr6:37596670-37596907	NoGene	Akr1d1	116498	23438
chr6	38845485	38845768	chr6:38845485-38845768	NoGene	Hipk2	19297	12005
chr6	50612908	50613122	chr6:50612908-50613122	NoGene	Npvf	8517	21548
chr6	51058775	51059059	chr6:51058775-51059059	NoGene	Mir148a	160850	9759
chr6	51356989	51357210	chr6:51356989-51357210	NoGene	Nfe2l3	25459	27618
chr6	51589895	51590106	chr6:51589895-51590106	NoGene	Snx10	95374	27134
chr6	52256213	52256417	chr6:52256213-52256417	NoGene	Evx1	7075	45065
chr6	55147777	55148009	chr6:55147777-55148009	NoGene	Fam188b	5368	5172
chr6	71035192	71035420	chr6:71035192-71035420	NoGene	Thnsl2	58954	35175
chr6	83635307	83635532	chr6:83635307-83635532	NoGene	Cd207	7457	11308
chr6	83832607	83832840	chr6:83832607-83832840	NoGene	Zfp638	31507	5945
chr6	84325576	84325773	chr6:84325576-84325773	NoGene	Gm10445	48059	7940
chr6	85842118	85842351	chr6:85842118-85842351	NoGene	1700019G17Rik	10176	23100
chr6	86770016	86770185	chr6:86770016-86770185	NoGene	Anxa4	26439	26304
chr6	86772370	86772680	chr6:86772370-86772680	NoGene	2610306M01Rik	26754	26174
chr6	87077532	87077742	chr6:87077532-87077742	NoGene	D6Ertd527e	22793	24501
chr6	87672709	87672986	chr6:87672709-87672986	NoGene	Efcc1	7877	50226
chr6	88972951	88973101	chr6:88972951-88973101	NoGene	4933427D06Rik	73008	10569
chr6	89323998	89324306	chr6:89323998-89324306	NoGene	Plxna1	11392	12637
chr6	89569336	89569557	chr6:89569336-89569557	NoGene	Chchd6	23691	12943
chr6	89582076	89582350	chr6:89582076-89582350	NoGene	Txnrd3	11632	11423
chr6	91928745	91929109	chr6:91928745-91929109	NoGene	Fgd5	7995	100194
chr6	100020830	100021133	chr6:100020830-100021133	NoGene	Rybp	216219	6100
chr6	117080786	117081037	chr6:117080786-117081037	NoGene	Cxcl12	37516	22006
chr6	117241992	117242299	chr6:117241992-117242299	NoGene	Cxcl12	123440	23213
chr6	117321578	117321833	chr6:117321578-117321833	NoGene	Cxcl12	203026	8119
chr6	117625436	117625723	chr6:117625436-117625723	NoGene	1700030F04Rik	76064	14427
chr6	117932961	117933149	chr6:117932961-117933149	NoGene	Rasgef1a	28406	61416
chr6	118534816	118535039	chr6:118534816-118535039	NoGene	Ankrd26	22543	22169
chr6	120015401	120015639	chr6:120015401-120015639	NoGene	Wnk1	26729	26381
chr6	121106680	121106879	chr6:121106680-121106879	NoGene	Mical3	25641	9430
chr6	122054383	122054619	chr6:122054383-122054619	NoGene	Gm10319	32027	203828
chr6	124591165	124591370	chr6:124591165-124591370	NoGene	C1s2	5063	21250
chr6	125478217	125478452	chr6:125478217-125478452	NoGene	Vwf	24514	11797
chr6	126511035	126511267	chr6:126511035-126511267	NoGene	Kcna5	25463	8603
chr6	126611305	126611483	chr6:126611305-126611483	NoGene	Kcna1	15487	7373
chr6	135441803	135442004	chr6:135441803-135442004	NoGene	Emp1	124293	43612
chr6	142928920	142929134	chr6:142928920-142929134	NoGene	St8sia1	15949	15062
chr6	145032317	145032641	chr6:145032317-145032641	NoGene	Bcat1	7641	26762
chr6	145411373	145411595	chr6:145411373-145411595	NoGene	Ifltd1	27929	16367
chr6	145586593	145586925	chr6:145586593-145586925	NoGene	Tuba3b	22111	10233
chr6	148906993	148907283	chr6:148906993-148907283	NoGene	Fam60a	12040	11671
chr7	13500183	13500391	chr7:13500183-13500391	NoGene	Rps5	7269	9157
chr7	14011669	14011826	chr7:14011669-14011826	NoGene	Bsph1	24364	134587
chr7	19458600	19458973	chr7:19458600-19458973	NoGene	Pglyrp1	11066	10078
chr7	25143135	25143387	chr7:25143135-25143387	NoGene	Lypd5	8893	7378
chr7	25931008	25931159	chr7:25931008-25931159	NoGene	D930028M14Rik	6317	33471
chr7	28568737	28569068	chr7:28568737-28569068	NoGene	Gm10046	18046	10500
chr7	29313091	29313334	chr7:29313091-29313334	NoGene	Ifnl3	5237	30229
chr7	29461381	29461710	chr7:29461381-29461710	NoGene	Fbxo27	16158	16841
chr7	30328122	30328295	chr7:30328122-30328295	NoGene	Sipa1l3	37644	24237
chr7	30367095	30367299	chr7:30367095-30367299	NoGene	Sipa1l3	76617	63210
chr7	35235145	35235359	chr7:35235145-35235359	NoGene	Lsm14a	60587	60246
chr7	35355220	35355598	chr7:35355220-35355598	NoGene	Kctd15	82262	59491
chr7	35406731	35407155	chr7:35406731-35407155	NoGene	Kctd15	30705	7934
chr7	37038904	37039182	chr7:37038904-37039182	NoGene	Tshz3	443955	131256
chr7	38627048	38627580	chr7:38627048-38627580	NoGene	Zfp536	72278	20439
chr7	38719955	38720161	chr7:38719955-38720161	NoGene	Uri1	84410	84103
chr7	51175303	51175496	chr7:51175303-51175496	NoGene	Klk15	13645	111434
chr7	51815616	51815851	chr7:51815616-51815851	NoGene	Nr1h2	6282	6555
chr7	77935479	77935713	chr7:77935479-77935713	NoGene	Nr2f2	423848	31511
chr7	79913632	79913816	chr7:79913632-79913816	NoGene	Gm6567	333138	13255
chr7	80011905	80012233	chr7:80011905-80012233	NoGene	Gm6567	234721	35611
chr7	87700299	87700493	chr7:87700299-87700493	NoGene	Blm	20295	5848
chr7	89102485	89102647	chr7:89102485-89102647	NoGene	Hdgfrp3	23141	22800
chr7	97101133	97101410	chr7:97101133-97101410	NoGene	l7Rn6	11420	11056
chr7	104092621	104092794	chr7:104092621-104092794	NoGene	Nars2	7243	6976
chr7	105553128	105553425	chr7:105553128-105553425	NoGene	Gucy2d	35501	10617
chr7	105908009	105908379	chr7:105908009-105908379	NoGene	Prkrir	56137	33938
chr7	106393424	106393644	chr7:106393424-106393644	NoGene	Mogat2	6304	6246
chr7	106929151	106929562	chr7:106929151-106929562	NoGene	Olfr521	13478	47060
chr7	107823294	107823455	chr7:107823294-107823455	NoGene	Plekhb1	12387	11049
chr7	108136780	108137092	chr7:108136780-108137092	NoGene	P2ry2	23420	44705
chr7	119075976	119076187	chr7:119075976-119076187	NoGene	Usp47	90833	43728
chr7	123854315	123854776	chr7:123854315-123854776	NoGene	Nucb2	206433	56114
chr7	126410042	126410422	chr7:126410042-126410422	NoGene	Gpr139	82155	270129
chr7	132358956	132359172	chr7:132358956-132359172	NoGene	4933440M02Rik	134128	167408
chr7	132732202	132732632	chr7:132732202-132732632	NoGene	Il21r	14311	7781
chr7	133456205	133456613	chr7:133456205-133456613	NoGene	Sbk1	40073	40044
chr7	133679573	133679879	chr7:133679573-133679879	NoGene	Eif3c	30001	24417
chr7	134065615	134065822	chr7:134065615-134065822	NoGene	Kctd13	6571	6392
chr7	137062243	137062521	chr7:137062243-137062521	NoGene	Gm4265	43158	41492
chr7	138144524	138144907	chr7:138144524-138144907	NoGene	Dmbt1	30683	18229
chr7	140083465	140083740	chr7:140083465-140083740	NoGene	Fam175b	32558	9284
chr7	141708773	141709010	chr7:141708773-141709010	NoGene	D7Ertd443e	140263	57395
chr7	142411385	142411638	chr7:142411385-142411638	NoGene	1700120G07Rik	23701	6861
chr7	142587964	142588158	chr7:142587964-142588158	NoGene	Foxi2	13892	82606
chr7	144612762	144612934	chr7:144612762-144612934	NoGene	9430038I01Rik	10324	10651
chr7	144964933	144965135	chr7:144964933-144965135	NoGene	Gm12669	335577	48614
chr7	145876834	145877065	chr7:145876834-145877065	NoGene	4930543N07Rik	130910	160218
chr7	145901896	145902145	chr7:145901896-145902145	NoGene	Mapk1ip1	135805	135138
chr7	147004537	147004713	chr7:147004537-147004713	NoGene	Adgra1	15360	14731
chr7	150034233	150034400	chr7:150034233-150034400	NoGene	Th	51471	56913
chr7	151615312	151615496	chr7:151615312-151615496	NoGene	Cttn	41344	11131
chr8	11565089	11565265	chr8:11565089-11565265	NoGene	Ing1	6680	6587
chr8	12035261	12035412	chr8:12035261-12035412	NoGene	Tex29	194741	9565
chr8	12746195	12746430	chr8:12746195-12746430	NoGene	Atp11a	10586	6523
chr8	13221621	13221869	chr8:13221621-13221869	NoGene	Grtp1	20998	16884
chr8	15519703	15519894	chr8:15519703-15519894	NoGene	Myom2	462051	206430
chr8	26588733	26588925	chr8:26588733-26588925	NoGene	Fgfr1	40306	12241
chr8	27367544	27367766	chr8:27367544-27367766	NoGene	Thap1	98904	30541
chr8	27736771	27736988	chr8:27736771-27736988	NoGene	2310008N11Rik	197907	8141
chr8	36190624	36190867	chr8:36190624-36190867	NoGene	Tnks	161881	161582
chr8	37520483	37520936	chr8:37520483-37520936	NoGene	6430573F11Rik	31309	56370
chr8	41735738	41735962	chr8:41735738-41735962	NoGene	Mtmr7	15593	10536
chr8	45416758	45417054	chr8:45416758-45417054	NoGene	Fat1	618508	5725
chr8	49307784	49308026	chr8:49307784-49308026	NoGene	Dctd	112418	111762
chr8	71655208	71655524	chr8:71655208-71655524	NoGene	Lzts1	9328	15873
chr8	74265469	74266061	chr8:74265469-74266061	NoGene	Fcho1	15890	31447
chr8	74812164	74812638	chr8:74812164-74812638	NoGene	Klf2	30323	14118
chr8	80624896	80625063	chr8:80624896-80625063	NoGene	Ttc29	112178	178867
chr8	81386343	81386549	chr8:81386343-81386549	NoGene	Lsm6	41293	14957
chr8	83277365	83277524	chr8:83277365-83277524	NoGene	Smarca5	14008	13585
chr8	88674366	88674650	chr8:88674366-88674650	NoGene	Phkb	309466	51087
chr8	88689568	88689812	chr8:88689568-88689812	NoGene	Phkb	324668	35925
chr8	89116819	89116997	chr8:89116819-89116997	NoGene	Abcc12	26331	6955
chr8	90498808	90498984	chr8:90498808-90498984	NoGene	Zfp423	15315	15678
chr8	90698182	90698753	chr8:90698182-90698753	NoGene	Papd5	24359	24073
chr8	97714750	97714909	chr8:97714750-97714909	NoGene	Kifc3	48311	18949
chr8	106424101	106424463	chr8:106424101-106424463	NoGene	Cdh5	201062	13339
chr8	109547286	109547520	chr8:109547286-109547520	NoGene	Vps4a	7706	7206
chr8	110241664	110241833	chr8:110241664-110241833	NoGene	Psmd7	129283	67979
chr8	111228199	111228533	chr8:111228199-111228533	NoGene	Zfhx3	10011	11508
chr8	111957512	111957703	chr8:111957512-111957703	NoGene	Pmfbp1	60224	41519
chr8	112654989	112655325	chr8:112654989-112655325	NoGene	Calb2	36781	86142
chr8	113932925	113933108	chr8:113932925-113933108	NoGene	Fa2h	15205	14788
chr8	113940708	113941026	chr8:113940708-113941026	NoGene	Fa2h	22988	22571
chr8	113964108	113964292	chr8:113964108-113964292	NoGene	Mir1957b	9808	9138
chr8	114384193	114384390	chr8:114384193-114384390	NoGene	Cfdp1	5984	5735
chr8	120541250	120541437	chr8:120541250-120541437	NoGene	Mphosph6	215422	132441
chr8	121886304	121886539	chr8:121886304-121886539	NoGene	Hsbp1	17867	17787
chr8	122165008	122165322	chr8:122165008-122165322	NoGene	Kcng4	5429	25473
chr8	122505079	122505297	chr8:122505079-122505297	NoGene	Crispld2	11041	16191
chr8	123955579	123955828	chr8:123955579-123955828	NoGene	1700018B08Rik	110026	19420
chr8	125266967	125267162	chr8:125266967-125267162	NoGene	Acsf3	32243	61333
chr8	125288252	125288417	chr8:125288252-125288417	NoGene	Acsf3	10988	40078
chr8	125394224	125394546	chr8:125394224-125394546	NoGene	Cdh15	21951	34750
chr8	126152891	126153110	chr8:126152891-126153110	NoGene	Rhou	24719	5609
chr8	126206384	126206625	chr8:126206384-126206625	NoGene	Rhou	28556	28634
chr8	126303825	126304044	chr8:126303825-126304044	NoGene	Rab4a	25852	16200
chr8	126323520	126323780	chr8:126323520-126323780	NoGene	Rab4a	6116	5768
chr8	126729808	126730065	chr8:126729808-126730065	NoGene	Galnt2	25229	9355
chr8	127893381	127893677	chr8:127893381-127893677	NoGene	Sipa1l2	122933	15934
chr8	127921790	127922285	chr8:127921790-127922285	NoGene	Sipa1l2	94325	11852
chr8	128050872	128051066	chr8:128050872-128051066	NoGene	Sipa1l2	34263	31327
chr8	128646273	128646693	chr8:128646273-128646693	NoGene	Kcnk1	127272	65878
chr8	129506795	129507137	chr8:129506795-129507137	NoGene	Rbm34	11817	11582
chr8	130220729	130221039	chr8:130220729-130221039	NoGene	Pard3	397178	22802
chr8	130290666	130290935	chr8:130290666-130290935	NoGene	Pard3	467115	34778
chr8	130308268	130308484	chr8:130308268-130308484	NoGene	Pard3	484717	17229
chr9	4260117	4260577	chr9:4260117-4260577	NoGene	Aasdhppt	48917	48770
chr9	4260628	4260824	chr9:4260628-4260824	NoGene	Aasdhppt	48670	48523
chr9	7886958	7887183	chr9:7886958-7887183	NoGene	Birc3	13789	13689
chr9	13784371	13784580	chr9:13784371-13784580	NoGene	Fam76b	152201	30075
chr9	14460199	14460418	chr9:14460199-14460418	NoGene	Amotl1	40756	6823
chr9	14774064	14774246	chr9:14774064-14774246	NoGene	Izumo1r	65670	48850
chr9	16305966	16306277	chr9:16305966-16306277	NoGene	Fat3	123292	210195
chr9	17792170	17792353	chr9:17792170-17792353	NoGene	Chordc1	304358	303970
chr9	29908542	29908718	chr9:29908542-29908718	NoGene	Ntm	137829	325735
chr9	30063307	30063724	chr9:30063307-30063724	NoGene	Snx19	171190	170729
chr9	31521499	31521897	chr9:31521499-31521897	NoGene	Barx2	198973	59292
chr9	40338075	40338275	chr9:40338075-40338275	NoGene	Gramd1b	74727	82072
chr9	40390121	40390367	chr9:40390121-40390367	NoGene	Clmp	103680	29980
chr9	40698635	40698849	chr9:40698635-40698849	NoGene	Bsx	16426	68927
chr9	41982452	41982633	chr9:41982452-41982633	NoGene	4930546K05Rik	34681	34041
chr9	42114551	42115029	chr9:42114551-42115029	NoGene	Sc5d	42169	8918
chr9	46161337	46161547	chr9:46161337-46161547	NoGene	4931429L15Rik	33269	70086
chr9	46205009	46205255	chr9:46205009-46205255	NoGene	4931429L15Rik	76941	113758
chr9	46318340	46318527	chr9:46318340-46318527	NoGene	4931429L15Rik	190272	227089
chr9	46379050	46379233	chr9:46379050-46379233	NoGene	4931429L15Rik	250982	287799
chr9	47043391	47043552	chr9:47043391-47043552	NoGene	Gm4791	236568	48273
chr9	47233677	47233865	chr9:47233677-47233865	NoGene	Cadm1	104388	104151
chr9	48031154	48031357	chr9:48031154-48031357	NoGene	Nxpe2	117624	43856
chr9	48781843	48782058	chr9:48781843-48782058	NoGene	Htr3b	8749	10739
chr9	49719424	49719656	chr9:49719424-49719656	NoGene	Ncam1	111927	12379
chr9	50020359	50020597	chr9:50020359-50020597	NoGene	2310003N18Rik	20690	69124
chr9	50204938	50205217	chr9:50204938-50205217	NoGene	Plet1	97413	55364
chr9	50244119	50244453	chr9:50244119-50244453	NoGene	Plet1	58177	16128
chr9	51143467	51143715	chr9:51143467-51143715	NoGene	1810046K07Rik	6446	42280
chr9	51529666	51530048	chr9:51529666-51530048	NoGene	Arhgap20	43409	6039
chr9	53062567	53062867	chr9:53062567-53062867	NoGene	Ddx10	6351	6075
chr9	53592387	53592577	chr9:53592387-53592577	NoGene	Slc35f2	26765	41937
chr9	56025994	56026217	chr9:56025994-56026217	NoGene	Tspan3	17118	18505
chr9	56369364	56369620	chr9:56369364-56369620	NoGene	Hmg20a	102712	12173
chr9	56384350	56384620	chr9:56384350-56384620	NoGene	Lingo1	98835	7827
chr9	56438961	56439159	chr9:56438961-56439159	NoGene	Lingo1	44296	37957
chr9	56682175	56682372	chr9:56682175-56682372	NoGene	Odf3l1	17398	38430
chr9	57695233	57695472	chr9:57695233-57695472	NoGene	Arid3b	13193	10092
chr9	57737633	57738060	chr9:57737633-57738060	NoGene	Ubl7	20733	20291
chr9	58188620	58188914	chr9:58188620-58188914	NoGene	Loxl1	27602	25494
chr9	59132843	59133061	chr9:59132843-59133061	NoGene	Adpgk	6318	5776
chr9	60369700	60369947	chr9:60369700-60369947	NoGene	Thsd4	10859	6235
chr9	60410851	60411045	chr9:60410851-60411045	NoGene	9230112J17Rik	17163	34404
chr9	60548943	60549186	chr9:60548943-60549186	NoGene	Larp6	11742	12835
chr9	61576714	61576912	chr9:61576714-61576912	NoGene	Rplp1	185405	33345
chr9	61671415	61671582	chr9:61671415-61671582	NoGene	Rplp1	90735	74693
chr9	62052861	62053072	chr9:62052861-62053072	NoGene	A730043L09Rik	38835	48433
chr9	62398510	62398716	chr9:62398510-62398716	NoGene	Coro2b	13660	8997
chr9	62869893	62870232	chr9:62869893-62870232	NoGene	Pias1	41208	6259
chr9	63265920	63266098	chr9:63265920-63266098	NoGene	2300009A05Rik	18870	18675
chr9	66142462	66142677	chr9:66142462-66142677	NoGene	Herc1	55580	18195
chr9	67857488	67857648	chr9:67857488-67857648	NoGene	Gm20745	15873	122258
chr9	68474754	68474904	chr9:68474754-68474904	NoGene	Rora	26689	26417
chr9	69518456	69518878	chr9:69518456-69518878	NoGene	Foxb1	89869	16023
chr9	72018140	72018370	chr9:72018140-72018370	NoGene	Tcf12	58515	26252
chr9	74633338	74633588	chr9:74633338-74633588	NoGene	Gm16551	62656	112605
chr9	88116848	88117115	chr9:88116848-88117115	NoGene	Nt5e	105332	37309
chr9	93069485	93069670	chr9:93069485-93069670	NoGene	1700034K08Rik	168915	467115
chr9	96411490	96411795	chr9:96411490-96411795	NoGene	Rnf7	32397	32217
chr9	97074575	97074806	chr9:97074575-97074806	NoGene	Slc25a36	63116	62639
chr9	99271773	99272006	chr9:99271773-99272006	NoGene	Esyt3	12825	5067
chr9	102271635	102271826	chr9:102271635-102271826	NoGene	Ephb1	14613	14275
chr9	104038931	104039186	chr9:104038931-104039186	NoGene	Ackr4	9959	57494
chr9	109825217	109825483	chr9:109825217-109825483	NoGene	Map4	8795	8251
chr9	110189428	110189633	chr9:110189428-110189633	NoGene	Mir6236	5638	5487
chr9	111192118	111192311	chr9:111192118-111192311	NoGene	Epm2aip1	17770	35088
chr9	111192451	111192766	chr9:111192451-111192766	NoGene	Epm2aip1	18103	34633
chr9	111412627	111412877	chr9:111412627-111412877	NoGene	Dclk3	71043	70839
chr9	114937938	114938219	chr9:114937938-114938219	NoGene	Osbpl10	38178	21289
chr9	115354010	115354417	chr9:115354010-115354417	NoGene	Mir467h	63074	133841
chr9	115596626	115596814	chr9:115596626-115596814	NoGene	Gadl1	221759	376457
chr9	115689068	115689329	chr9:115689068-115689329	NoGene	Gadl1	129244	358510
chr9	117781458	117781899	chr9:117781458-117781899	NoGene	Azi2	167741	38202
chr9	119238171	119238333	chr9:119238171-119238333	NoGene	Oxsr1	6627	5844
chr9	120108787	120109073	chr9:120108787-120109073	NoGene	Mobp	49928	58721
chr9	120654387	120654650	chr9:120654387-120654650	NoGene	5830454E08Rik	167940	5168
chr9	120692959	120693269	chr9:120692959-120693269	NoGene	1700020M21Rik	131099	6820
chr9	120786703	120786880	chr9:120786703-120786880	NoGene	1700020M21Rik	37488	9646
chr9	121979344	121979528	chr9:121979344-121979528	NoGene	Snrk	46856	33679
chr9	122842016	122842217	chr9:122842016-122842217	NoGene	Zfp105	9821	12752
chr9	123267736	123268034	chr9:123267736-123268034	NoGene	Lars2	8024	7805
chrX	8983096	8983300	chrX:8983096-8983300	NoGene	Gm14501	55372	182729
chrX	21257614	21257799	chrX:21257614-21257799	NoGene	Slc6a14	34227	7939
chrX	23585470	23585746	chrX:23585470-23585746	NoGene	Gm4907	115582	262237
chrX	73374133	73374710	chrX:73374133-73374710	NoGene	Cldn34b3	134935	253350
chrX	91235590	91235810	chrX:91235590-91235810	NoGene	AU015836	21596	28408
chrX	91546481	91546867	chrX:91546481-91546867	NoGene	Mir7673	26569	65100
chrX	91920279	91920543	chrX:91920279-91920543	NoGene	Gspt2	38872	38547
chrX	93179306	93179522	chrX:93179306-93179522	NoGene	Las1l	26994	14971
chrX	96686075	96686304	chrX:96686075-96686304	NoGene	Pja1	20002	31875
chrX	98690411	98690638	chrX:98690411-98690638	NoGene	Taf1	37436	22565
chrX	98799575	98799795	chrX:98799575-98799795	NoGene	Ogt	35595	71313
chrX	98987005	98987211	chrX:98987005-98987211	NoGene	Nhsl2	57513	57326
chrX	100833150	100833491	chrX:100833150-100833491	NoGene	Zcchc13	7226	14895
chrX	101075134	101075447	chrX:101075134-101075447	NoGene	Slc16a2	57808	57658
chrX	102464015	102464193	chrX:102464015-102464193	NoGene	Mir384	75515	147080
chrX	113400701	113400979	chrX:113400701-113400979	NoGene	Cpxcr1	161574	1482785
chrX	114760064	114760273	chrX:114760064-114760273	NoGene	Gm14920	631699	123491
chrX	136936231	136936389	chrX:136936231-136936389	NoGene	Frmpd3	34199	21366
chrX	136968734	136968990	chrX:136968734-136968990	NoGene	Prps1	22152	21719
chrX	141816709	141816922	chrX:141816709-141816922	NoGene	Lhfpl1	33273	78983
chrX	162893697	162893930	chrX:162893697-162893930	NoGene	Trappc2	15011	14673
