# Supplementary material for: Chromatin Accessibility Impacts Transcriptional Reprogramming in Oocytes
Source: Cell Rep. 2018 Jul 11;24(2):304–11. doi: 10.1016/j.celrep.2018.06.030 (PMC6057489; doi:10.1016/j.celrep.2018.06.030)
Supplement: Table S2. The List of Newly Opened Genes after Nuclear Transfer to Xenopus Oocytes, Related to Figure 3 [file mmc3.xlsx]

## Sheet: TableS2
Table S2. The list of newly opened genes after nuclear transfer to Xenopus oocytes, related to Figure 3.
Gene	Newly opened peak(s) on gene	Peak dist(s) to TSS	Peak dist(s) to MEF peak	Peak location(s)
1110038F14Rik	chr15:76779499-76779765	526	23248	GeneBody
1500004A13Rik	chr3:88626291-88626682	9727	49507	GeneBody
1700007F19Rik	chr3:57955684-57955976	11753	16433	GeneBody
1700013D24Rik	chr6:124300907-124301145	5959	28240	GeneBody
1700023F06Rik	chr11:103066393-103066571	3291	29746	GeneBody
1700024G13Rik	chr14:33201354-33201762	0	65878	Promoter
1700030M09Rik	chr8:124071029-124071225	2742	25916	GeneBody
1700039E22Rik	chr19:44910407-44910855	0	51370	Promoter
1700123O12Rik	chr4:10581969-10582148	142801	218922	GeneBody
1810011O10Rik	chr8:25548911-25549167	251	32717	Promoter
2900041M22Rik	chr11:117472415-117472687	0	19878	Promoter
3632451O06Rik	chr14:50403013-50403203	0	289068	Promoter
4833428L15Rik	chr9:45238835-45239077	238	229262	Promoter
4930427A07Rik	chr12:114394865-114395169	234	16051	Promoter
4930463O16Rik	chr10:83955809-83955968	4772	27311	GeneBody
4931429I11Rik	chr9:40746837-40747121	25074	42039	GeneBody
4931429P17Rik	chr13:48083006-48083176	30801	86794	GeneBody
5730409E04Rik	chr4:126286803-126287483	0	52273	Promoter
5730455P16Rik	chr11:80190614-80190764	753	5834	GeneBody
5830417I10Rik	chr3:88626291-88626682	9727	49507	GeneBody
6530402F18Rik	chr2:29108472-29108709	0	93420	Promoter
8430437L04Rik	chr2:72541663-72541891	97	32759	Promoter
9130409I23Rik	chr1:182981195-182981407	0	33301	Promoter
A230046K03Rik	chr10:83006024-83006256;chr10:83006596-83006843	430;0	8968;9540	Promoter;Promoter
A230070E04Rik	chr14:68741536-68741963	0	72207	Promoter
A430090L17Rik	chr13:114938041-114938267	3533	10262	GeneBody
AA414768	chrX:12513937-12514144	0	92990	Promoter
Ace	chr11:105850446-105850732	3439	35161	GeneBody
Acsl6	chr11:54168060-54168394	15760	14014	GeneBody
Actn3	chr19:4865238-4865422	10110	9797	GeneBody
Actr3b	chr5:25265571-25266069	0	11075	Promoter
Adgrg3	chr8:97564194-97564529	14474	7381	GeneBody
Agt	chr8:127081508-127081742	11865	15593	GeneBody
Ahr	chr12:36219371-36219557	104	27971	Promoter
Ak7	chr12:106955966-106956167;chr12:106997159-106997364	11775;25548	32025;25196	GeneBody;GeneBody
Aldh3b3	chr19:3960333-3960601	1526	23887	GeneBody
Alox5	chr6:116410664-116410992	204	53608	Promoter
Alox8	chr11:69010788-69011216	129	37515	Promoter
Alpl	chr4:137317092-137317355;chr4:137332422-137332671	5035;10033	30134;45464	GeneBody;GeneBody
Alx4	chr2:93487325-93487581	4735	79085	GeneBody
Ankrd13a	chr5:115251145-115251353	12632	12484	GeneBody
Ap2b1	chr11:83195228-83195451	28123	61011	GeneBody
Ap3b2	chr7:88621806-88622002	16809	21220	GeneBody
Aplp1	chr7:31223613-31223809	6792	16051	GeneBody
Apol7b	chr15:77546982-77547163	12339	12751	GeneBody
Apol7e	chr15:77546982-77547163	12339	12751	GeneBody
Aqp5	chr15:99420895-99421456	3	5010	Promoter
Areg	chr5:91567981-91568259;chr5:91568358-91568841	366;0	17329;16747	Promoter;Promoter
Arl10	chr13:54676145-54676833	0	14465	Promoter
Asphd1	chr7:134093031-134093223	0	20506	Promoter
Atad5	chr11:79902758-79903365	0	7800	Promoter
Atg4b	chr1:95681188-95681387	17124	17008	GeneBody
Atoh7	chr10:62562680-62562920	0	28135	Promoter
Atp6v1c2	chr12:17314777-17315281	16255	39638	GeneBody
B3galt5	chr16:96502433-96502650	0	56129	Promoter
B3gnt6	chr7:105342715-105342998	4987	15073	GeneBody
B630019K06Rik	chrX:8469365-8470201	0	306616	Promoter
BC048602	chr15:35256277-35256606	1684	30342	GeneBody
Bdp1	chr13:100873069-100873258	767	21372	GeneBody
Bhlha15	chr5:144950939-144951142	13	33205	Promoter
Bhlhe22	chr3:17955593-17955791	1269	71315	GeneBody
Blnk	chr19:41017446-41017655	48252	47507	GeneBody
Bmp3	chr5:99283714-99283941	281	42990	Promoter
Bpifa6	chr2:153821022-153821308	12704	253871	GeneBody
Bpifb9a	chr2:154088192-154088386	4578	42724	GeneBody
Brsk1	chr7:4642048-4642820	0	5048	Promoter
C130074G19Rik	chr1:186706614-186706799	116	20784	Promoter
Cadps2	chr6:23788701-23788985	436	674807	Promoter
Card11	chr5:141403868-141404139	72411	97014	GeneBody
Cartpt	chr13:100670316-100670638	0	69751	Promoter
Cbr1	chr16:93607989-93608204	0	63782	Promoter
Ccdc60	chr5:116584841-116585099	51587	110095	GeneBody
Cckar	chr5:54091909-54092137	6806	68321	GeneBody
Cd14	chr18:36885139-36885394	1075	9086	GeneBody
Cd177	chr7:25542506-25542781	2549	83068	GeneBody
Cfap73	chr5:121083442-121083876	368	44280	Promoter
Cfap77	chr2:28909633-28910051	535	5529	GeneBody
Cfi	chr3:129575905-129576105	5419	5402	GeneBody
Chat	chr14:33241510-33241720	36316	77900	GeneBody
Chd3os	chr11:69154240-69154619	0	5574	Promoter
Chrd	chr16:20733164-20733497	0	6365	Promoter
Chrna1	chr2:73408516-73408680	9715	17102	GeneBody
Clgn	chr8:85913592-85913949;chr8:85929041-85929267	0;15252	52076;36758	Promoter;GeneBody
Cnnm1	chr19:43515411-43515588	486	57766	Promoter
Cnpy1	chr5:28536265-28536550	158	86378	Promoter
Cnrip1	chr11:16951832-16952142	0	100237	Promoter
Colq	chr14:32353069-32353277;chr14:32354647-32354895;chr14:32390923-32391189	37292;35674;355	44639;46217;35658	GeneBody;GeneBody;Promoter
Commd2	chr3:57455482-57455716	0	13630	Promoter
Coq5	chr5:115737567-115737808	7857	12898	GeneBody
Corin	chr5:72894815-72895012	435	25147	Promoter
Cox7a1	chr7:30969054-30969264	0	10700	Promoter
Cplx3	chr9:57453959-57454328	0	12324	Promoter
Cpne1	chr2:155936734-155937061	640	8191	GeneBody
Cpxm1	chr2:130223204-130223486	0	14114	Promoter
Csf3r	chr4:125709987-125710188	8085	13507	GeneBody
Csmd1	chr8:17535304-17535462	0	26568	Promoter
Cspg5	chr9:110148330-110148800	2044	19330	GeneBody
Csrp3	chr7:56101043-56101410	2003	34881	GeneBody
Cwf19l1	chr19:44210139-44210372	0	10417	Promoter
Cxx1c	chrX:50910967-50911159	0	35699	Promoter
Cyb5b	chr8:109674421-109674938	0	35416	Promoter
Cyp2c55	chr19:39094068-39094435	12560	45470	GeneBody
Cyp2d10	chr15:82236730-82236975	649	59852	GeneBody
Cyp2d12	chr15:82386355-82386779	828	209477	GeneBody
Cyp2d22	chr15:82210650-82210902	0	33772	Promoter
Cyp3a57	chr5:146136873-146137140	30735	95378	GeneBody
D030047H15Rik	chr7:4083225-4083434	5094	17884	GeneBody
Dach1	chr14:98569085-98569281	102	419720	Promoter
Dbndd1	chr8:126032543-126032746	6609	7817	GeneBody
Dbndd2	chr2:164311706-164312199;chr2:164312402-164312651	0;26	15711;16407	Promoter;Promoter
Ddx25	chr9:35357019-35357351	8704	9563	GeneBody
Ddx31	chr2:28755071-28755261	16680	143549	GeneBody
Ddx43	chr9:78243605-78244296	22	45096	Promoter
Ddx54	chr5:121076475-121076744	7500	37313	GeneBody
Ddx6	chr9:44427208-44427430	14234	15287	GeneBody
Dis3l	chr9:64173033-64173217	15047	43381	GeneBody
Dmgdh	chr13:94462859-94463091;chr13:94503967-94504333	18469;14838	62725;36790	GeneBody;GeneBody
Dmrt3	chr19:25697114-25697644	12088	30955	GeneBody
Dnah1	chr14:32082659-32083008	17985	17884	GeneBody
Dnah17	chr11:117937149-117937389	53144	62787	GeneBody
Dnajc5g	chr5:31413557-31413782	2866	17402	GeneBody
Dnajc6	chr4:101169935-101170267	683	77924	GeneBody
Doc2a	chr7:133992150-133992416	1084	12867	GeneBody
Dock2	chr11:34193340-34193689	21133	364316	GeneBody
Dok5	chr2:170595904-170596297	38598	243466	GeneBody
Dph7	chr2:24817821-24818240	0	12176	Promoter
Dpyd	chr3:118264904-118265223	0	229666	Promoter
E130310I04Rik	chr16:34958857-34959037	0	8639	Promoter
E2f6	chr12:16817592-16817900	0	21857	Promoter
Edc3	chr9:57581383-57581540	25008	28841	GeneBody
Edn3	chr2:174602380-174602543	16122	76741	GeneBody
Efcab6	chr15:83701075-83701624;chr15:83718295-83718669;chr15:83755828-83755978	48179;31134;6026	192220;209440;242034	GeneBody;GeneBody;GeneBody
Eftud2	chr11:102722689-102723082	19207	31220	GeneBody
Egr4	chr6:85461986-85462431	1105	74870	GeneBody
Eif4a2	chr16:23107861-23108251	321	19372	Promoter
Elp6	chr9:110220193-110220390	12498	15260	GeneBody
En2	chr5:28492443-28492684	208	42556	Promoter
Enah	chr1:183949900-183950447	0	37682	Promoter
Entpd5	chr12:85749386-85749876	103	41944	Promoter
Ephx4	chr5:107832519-107833000;chr5:107851030-107851218	0;9350	15301;15471	Promoter;GeneBody
Ern2	chr7:129326268-129326418	3327	13780	GeneBody
Espnl	chr1:93242057-93242310	5340	6453	GeneBody
Ezh1	chr11:101087619-101087909	0	26308	Promoter
Faim2	chr15:99348000-99348394	10202	29881	GeneBody
Fam132a	chr4:155336436-155336742	16	18424	Promoter
Fam163a	chr1:158134804-158135155	1	12369	Promoter
Fam163b	chr2:26976858-26977069	20928	24080	GeneBody
Fam184b	chr5:45925630-45925834	14163	13785	GeneBody
Fam57b	chr7:133972699-133973127	1883	19809	GeneBody
Fam58b	chr11:78564886-78565563	0	53193	Promoter
Fbp1	chr13:62975655-62975862	13780	15387	GeneBody
Fbxl20	chr11:97954914-97955113;chr11:97962484-97962673	40139;47709	31105;38675	GeneBody;GeneBody
Fbxw5	chr2:25356185-25356389	0	6114	Promoter
Fbxw9	chr8:87589490-87589804	2077	17178	GeneBody
Fer1l4	chr2:155856787-155856990	21693	22807	GeneBody
Fes	chr7:87526661-87526843;chr7:87532682-87532985	5989;0	6084;11914	GeneBody;Promoter
Ffar3	chr7:31640938-31641213	0	96419	Promoter
Fgd5	chr6:92022734-92023022	18390	18207	GeneBody
Fgf22	chr10:79217703-79217936	0	8157	Promoter
Fgf4	chr7:152047010-152047342	0	53214	Promoter
Fgf5	chr5:98683367-98683572	165	37896	Promoter
Fgf9	chr14:58695222-58695428	3700	76933	GeneBody
Figla	chr6:85970643-85970820	3459	10666	GeneBody
Fndc5	chr4:128816028-128816200	1725	5767	GeneBody
Frmpd1	chr4:45197407-45198119	0	45663	Promoter
Fstl4	chr11:52643644-52643805;chr11:52782422-52782651	65437;150907	173664;270479	GeneBody;GeneBody
Gabrp	chr11:33473224-33473538	5419	26149	GeneBody
Galnt12	chr4:47104904-47105200	80	34440	Promoter
Galnt6	chr15:100525359-100525639;chr15:100559741-100559989	7009;0	7569;31942	GeneBody;Promoter
Galr1	chr18:82576477-82576715	309	62691	Promoter
Garnl3	chr2:32940382-32940713	2011	37816	GeneBody
Gata4	chr14:63836721-63836947	24360	39608	GeneBody
Gckr	chr5:31608636-31608844	8683	14859	GeneBody
Gfra2	chr14:71289527-71289984	0	111336	Promoter
Gfra3	chr18:34877853-34878116	1925	13794	GeneBody
Ggt7	chr2:155315818-155316136	24446	17207	GeneBody
Gimap1	chr6:48693080-48693262	2934	85730	GeneBody
Gm10560	chr4:155395524-155395820	2113	9869	GeneBody
Gm10684	chr9:44936307-44936522	7167	39811	GeneBody
Gm11468	chr2:166107876-166108238	8469	18235	GeneBody
Gm13251	chr4:145740691-145741067	7942	281809	GeneBody
Gm15328	chr18:16980605-16980790	5690	13213	GeneBody
Gm19782	chr15:69835523-69835693	80861	925376	GeneBody
Gm30498	chr6:118258946-118259233	210	27629	Promoter
Gm5069	chr1:182260856-182261297	177	17393	Promoter
Gm5294	chr5:139296973-139297209	940	60242	GeneBody
Gm694	chr4:140989520-140989895	2125	7184	GeneBody
Gpam	chr19:55163994-55164339	9598	104507	GeneBody
Gpatch4	chr3:87846814-87847221	0	6539	Promoter
Gpr135	chr12:73171898-73172287	0	14121	Promoter
Gpr27	chr6:99642637-99642843	0	25560	Promoter
Gpr68	chr12:102137188-102137391;chr12:102146328-102146612	343;0	67654;76794	Promoter;Promoter
Gpr88	chr3:115954769-115955194	1208	61795	GeneBody
Gprin1	chr13:54839036-54839576	11659	28116	GeneBody
Gprin2	chr14:35014225-35014601	218	33641	Promoter
Gps2	chr11:69727391-69727622	72	5493	Promoter
Grap2	chr15:80445057-80445291;chr15:80466890-80467096	8622;9407	38982;17177	GeneBody;GeneBody
Grip2	chr6:91741753-91742008	15379	50385	GeneBody
Gstm2	chr3:107786960-107787197	2157	28960	GeneBody
Gucy1b3	chr3:81878552-81878822	0	130540	Promoter
Gucy2d	chr7:105596239-105596457;chr7:105620749-105621070	7314;21662	31625;8497	GeneBody;GeneBody
H2-Bl	chr17:36220340-36220509	685	40308	GeneBody
Haghl	chr17:25922238-25922467	0	11357	Promoter
Hal	chr10:92962475-92962699	10963	39855	GeneBody
Hand2	chr8:59800862-59801108	1083	120128	GeneBody
Hapln4	chr8:72608239-72608429	812	41188	GeneBody
Hcn2	chr10:79180011-79180234	633	9210	GeneBody
Hepacam	chr9:37192133-37192591	16891	35622	GeneBody
Hkdc1	chr10:61848469-61848696;chr10:61853550-61853937;chr10:61855807-61856031;chr10:61864782-61865027	5814;10895;13152;20178	44971;50052;52309;47672	GeneBody;GeneBody;GeneBody;GeneBody
Hmha1	chr10:79488197-79488537;chr10:79488809-79488989	5778;6390	7414;6962	GeneBody;GeneBody
Hnf1a	chr5:115421154-115421475	84	7751	Promoter
Hopx	chr5:77524236-77524445	0	14005	Promoter
Hoxb3	chr11:96187198-96187456	2759	46678	GeneBody
Hoxb5os	chr11:96157277-96157455	3030	16757	GeneBody
Hoxc8	chr15:102822863-102823033	1894	6839	GeneBody
Hs3st4	chr7:131175121-131175474	48427	250632	GeneBody
Htr7	chr19:36131846-36132182	0	25263	Promoter
Hvcn1	chr5:122666911-122667254	6616	46865	GeneBody
Igsf6	chr7:128212769-128212919	5125	26905	GeneBody
Igtp	chr11:58017665-58017843	4608	35469	GeneBody
Ikzf3	chr11:98345814-98346047;chr11:98395462-98395703	37667;11642	45345;16525	GeneBody;GeneBody
Il10ra	chr9:45067247-45067475	7315	170751	GeneBody
Il17d	chr14:58144426-58144859	761	45220	GeneBody
Ildr1	chr16:36694035-36694217	0	127386	Promoter
Immt	chr6:71821910-71822246	36510	61647	GeneBody
Ina	chr19:47088980-47089313	0	35428	Promoter
Insm2	chr12:56700123-56700471	220	46063	Promoter
Ism2	chr12:88622010-88622239	14333	80420	GeneBody
Isy1	chr6:87776927-87777302	11451	14594	GeneBody
Itga8	chr2:12223406-12223759	0	23237	Promoter
Itga9	chr9:118515648-118516211;chr9:118584015-118584257;chr9:118683215-118683473;chr9:118773467-118773666	0;36553;62406;61988	216685;245781;146565;56372	Promoter;GeneBody;GeneBody;GeneBody
Jph3	chr8:124307861-124308116	45353	48381	GeneBody
Kcne3	chr7:107327063-107327440	0	18578	Promoter
Kcng3	chr17:84030491-84030770	465	74247	Promoter
Kcnh3	chr15:99062510-99062942	7104	19345	GeneBody
Kcnh6	chr11:105869085-105869348	169	28363	Promoter
Kcnk1	chr8:128543403-128543624	24402	68790	GeneBody
Kcnmb4	chr10:115910566-115911103	0	54940	Promoter
Kcnq2	chr2:180819800-180820029;chr2:180869048-180869203	45919;791	24598;52141	GeneBody;GeneBody
Kcnq4	chr4:120388667-120388973;chr4:120403676-120403874	30808;15907	49148;64157	GeneBody;GeneBody
Kcns2	chr15:34767070-34767297	0	46764	Promoter
Kif1a	chr1:94988168-94988323	9112	23370	GeneBody
Kit	chr5:75970813-75971059	0	29572	Promoter
Klf15	chr6:90412569-90412743	0	33590	Promoter
Klhl3	chr13:58150675-58150852;chr13:58196296-58196590	26115;7199	63900;18162	GeneBody;GeneBody
Klhl40	chr9:121686858-121687234	134	16047	Promoter
Krt76	chr15:101720235-101720446	2905	51986	GeneBody
Krt79	chr15:101759677-101759837	4512	12595	GeneBody
Krtap10-4	chr10:77289970-77290280	156	36820	Promoter
Ldb2	chr5:44864540-44864732	246696	199462	GeneBody
Lingo3	chr10:80299742-80300059	6725	9928	GeneBody
Lmx1a	chr1:169733136-169733482	113448	126624	GeneBody
Lrfn1	chr7:29237771-29238039;chr7:29252472-29252822	515;15216	15955;30656	GeneBody;GeneBody
Lrrc16b	chr14:56126770-56127228	2057	28455	GeneBody
Lrrc36	chr8:107953841-107954098	2302	40967	GeneBody
Lrrc3c	chr11:98460841-98461046	1237	10875	GeneBody
Lrrc59	chr11:94490986-94491346	0	23916	Promoter
Lrrc69	chr4:14703414-14703641	19558	49820	GeneBody
Luc7l2	chr6:38534055-38534248	32612	34508	GeneBody
Ly6h	chr15:75396997-75397277	0	14917	Promoter
Ly6i	chr15:74812132-74812312	1548	13308	GeneBody
Mab21l2	chr3:86352061-86352321	0	8358	Promoter
Mal2	chr15:54402835-54403033	0	35760	Promoter
Map6d1	chr16:20233919-20234098;chr16:20240847-20241214	7333;217	67870;60754	GeneBody;Promoter
Mark3	chr12:112818841-112819117	6121	6131	GeneBody
Marveld2	chr13:101382856-101383105	3794	30350	GeneBody
Medag	chr5:150214317-150214543	0	21740	Promoter
Meis3	chr7:16760425-16760804	0	16952	Promoter
Mettl21c	chr1:44076937-44077214	87	50338	Promoter
Mfap2	chr4:140568683-140568918	2132	18762	GeneBody
Mfsd6l	chr11:68369400-68369769	0	67226	Promoter
Mgat3	chr15:80003878-80004114	37	12891	Promoter
Mir128-2	chr9:112021673-112021873	459	76685	Promoter
Mir6995	chr19:47347496-47347795	284	8631	Promoter
Mir6998	chr2:31467465-31467666	275	39024	Promoter
Mir8109	chr8:88224707-88224925	0	109749	Promoter
Mlph	chr1:92824685-92824845	13009	18199	GeneBody
Mocs3	chr2:168055830-168056305	0	22667	Promoter
Mpp3	chr11:101880107-101880337	7932	33750	GeneBody
Mrpl9	chr3:94247076-94247512	0	12928	Promoter
Mug-ps1	chr6:122158318-122158510	32248	99937	GeneBody
Myb	chr10:20864735-20865015;chr10:20878833-20879045;chr10:20880542-20881170	15775;1745;0	27626;13596;11471	GeneBody;GeneBody;Promoter
Mybpc1	chr10:88002230-88002604	35516	35255	GeneBody
Mybpc3	chr2:90963500-90963784	5200	7919	GeneBody
Myo15	chr11:60293207-60293440	10367	42655	GeneBody
Myo1f	chr17:33742172-33742458	23579	23429	GeneBody
Myrfl	chr10:116264329-116264645	69290	63901	GeneBody
Nbl1	chr4:138648864-138649127	0	17132	Promoter
Nccrp1	chr7:29332089-29332385	0	11178	Promoter
Ndufa1	chrX:34731008-34731256	0	23628	Promoter
Neo1	chr9:58750611-58750797	79293	43440	GeneBody
Nfasc	chr1:134545659-134545934	6225	110577	GeneBody
Nin	chr12:71191121-71191342	12499	26835	GeneBody
Nipal4	chr11:45966724-45966909	12952	37217	GeneBody
Nipsnap1	chr11:4773811-4774198	0	15055	Promoter
Nkain3	chr4:20453553-20453893	251922	483762	GeneBody
Nkain4	chr2:180689355-180689585	0	11270	Promoter
Nlrx1	chr9:44062661-44062889	3115	15188	GeneBody
Nodal	chr10:60880469-60880816	0	22773	Promoter
Npr1	chr3:90270201-90270395	414	9316	Promoter
Nras	chr3:102862071-102862360	0	43977	Promoter
Nrros	chr16:32164698-32164928	634	64466	GeneBody
Nrsn1	chr13:25345987-25346240	15625	55667	GeneBody
Nsun5	chr5:135845980-135846167	158	23735	Promoter
Nt5c3b	chr11:100302261-100302590	0	25180	Promoter
Ntpcr	chr8:128257958-128258384	0	15674	Promoter
Ntrk2	chr13:59062408-59062593	153351	425913	GeneBody
Nudt17	chr3:96510900-96511092	1391	9779	GeneBody
Numbl	chr7:28064939-28065164	21160	22318	GeneBody
Oasl2	chr5:115351267-115351636	4325	24542	GeneBody
Olig1	chr16:91269841-91270049	0	34334	Promoter
Oprd1	chr4:131692473-131692920	7481	28772	GeneBody
P2ry1	chr3:60806579-60807028	0	69399	Promoter
P2ry2	chr7:108160480-108160711	0	45219	Promoter
Pantr2	chr1:42763701-42763946	6353	143735	GeneBody
Pax2	chr19:44899760-44900107	10321	62118	GeneBody
Pcnxl2	chr8:128302929-128303489	44827	60645	GeneBody
Pdx1	chr5:148081891-148082088	185	22088	Promoter
Pdzk1	chr3:96643190-96643397	6594	25842	GeneBody
Phf21b	chr15:84683785-84684006	2553	69237	GeneBody
Pigb	chr9:72874036-72874244	13262	17754	GeneBody
Pja1	chrX:96665707-96665895	179	21221	Promoter
Pkd1l2	chr8:119524618-119525041;chr8:119568943-119569219	7270;37130	6912;51237	GeneBody;GeneBody
Pla2g1b	chr5:115923109-115923422	6835	10669	GeneBody
Pla2g2d	chr4:138333682-138333856	2033	18211	GeneBody
Pla2g5	chr4:138402392-138402772	14602	18133	GeneBody
Plcd4	chr1:74604081-74604348	13148	29962	GeneBody
Plcxd1	chr5:110529844-110530362	267	5956	Promoter
Pld5	chr1:177928230-177928426	77771	117215	GeneBody
Plekhm2	chr4:141186333-141186497;chr4:141219963-141220267	6585;0	24191;5980	GeneBody;Promoter
Plekho1	chr3:95799741-95800123	0	15009	Promoter
Plpp4	chr7:136438064-136438273	37457	71730	GeneBody
Poglut1	chr16:38550226-38550488	0	12257	Promoter
Pom121l2	chr13:22072772-22072970	80	6434	Promoter
Pou2f2	chr7:25891721-25892066	9528	29327	GeneBody
Pou4f2	chr8:80960683-80960957	133	26753	Promoter
Ppef1	chrX:157123023-157123361	34543	80459	GeneBody
Ppih	chr4:118984655-118984861	8267	17078	GeneBody
Ppp1r36	chr12:77518453-77518693	0	12960	Promoter
Ppp1r3c	chr19:36811254-36811459	161	48348	Promoter
Ppp1r3g	chr13:36060508-36061085	734	62103	GeneBody
Prkacb	chr3:146444058-146444340;chr3:146475974-146476340	40;65	70641;38641	Promoter;Promoter
Prox1	chr1:191955434-191955915	38644	208913	GeneBody
Prph	chr15:98886218-98886461	614	18572	GeneBody
Prpsap1	chr11:116351375-116351723	0	10640	Promoter
Prr18	chr17:8533530-8533747	0	26683	Promoter
Prr33	chr7:149691279-149691550	1126	23168	GeneBody
Prrc1	chr18:57514316-57514858	0	39671	Promoter
Prrxl1	chr14:33425964-33426155	12852	25444	GeneBody
Prss57	chr10:79249594-79249808	1922	5875	GeneBody
Psen2	chr1:182186259-182186575	0	32564	Promoter
Psmd12	chr11:107340669-107341357	0	5973	Promoter
Ptch2	chr4:116774981-116775486	6321	22732	GeneBody
Ptger3	chr3:157230329-157230675	474	32535	Promoter
Pttg1ip	chr10:77055510-77055853	10999	12844	GeneBody
Pxt1	chr17:29079170-29079367	0	9687	Promoter
Pzp	chr6:128463023-128463291	13447	32899	GeneBody
Qpct	chr17:79451864-79452191	619	31573	GeneBody
Rad54l2	chr9:106691307-106691617	0	32317	Promoter
Rasal1	chr5:121098789-121099548	0	59627	Promoter
Rassf8	chr6:145765952-145766189	9050	23772	GeneBody
Rbbp5	chr1:134380218-134380455	6275	40234	GeneBody
Rbm12	chr2:155936734-155937061	640	8191	GeneBody
Rbm22	chr18:60720205-60720997	0	32222	Promoter
Rcan3	chr4:134989073-134989272	448	5901	Promoter
Rdh9	chr10:127212804-127213187	274	15964	Promoter
Reep2	chr18:35000174-35000457	0	19312	Promoter
Rftn1	chr17:50329441-50329948	0	101976	Promoter
Rfx4	chr10:84222931-84223136	4139	32796	GeneBody
Rfx8	chr1:39777423-39777738	96	38360	Promoter
Rgs9	chr11:109105999-109106338;chr11:109133847-109134137	53157;25358	56397;58555	GeneBody;GeneBody
Rhob	chr12:8506828-8507114	38	9354	Promoter
Rimklb	chr6:122436264-122436419	0	5307	Promoter
Ripply3	chr16:94549705-94549980	49	14411	Promoter
Rln1	chr19:29408499-29409203	0	20717	Promoter
Rspo1	chr4:124672717-124672927	9044	10981	GeneBody
Rtn4rl1	chr11:75045876-75046264	38382	41689	GeneBody
Sag	chr1:89731160-89731347	18515	13907	GeneBody
Sall3	chr18:81168490-81168663	14654	26875	GeneBody
Satb1	chr17:51952472-51953008	1094	229424	GeneBody
Scamp5	chr9:57293655-57293855	5735	5543	GeneBody
Scd3	chr19:44285867-44286134	8090	36430	GeneBody
Scn10a	chr9:119614970-119615198	12952	35115	GeneBody
Scn2b	chr9:44936307-44936522	7167	39811	GeneBody
Scpep1os	chr11:88770258-88770700	3017	43879	GeneBody
Sema4a	chr3:88243376-88243571	1302	13866	GeneBody
Sema7a	chr9:57788477-57788912	536	29552	GeneBody
Serf1	chr13:100877827-100878034;chr13:100878165-100878430	0;192	16596;16200	Promoter;Promoter
Sfrp5	chr19:42276413-42276854	0	13844	Promoter
Sh2b1	chr7:133617943-133618643	1	7285	Promoter
Sh2d4a	chr8:70800260-70801262	0	32277	Promoter
Sh2d5	chr4:137806129-137806522	0	11270	Promoter
Shank1	chr7:51609255-51609458	20942	5845	GeneBody
Siglec15	chr18:78245175-78245423	8584	23653	GeneBody
Slc16a12	chr19:34793027-34793256	28345	54012	GeneBody
Slc16a14	chr1:84916497-84916826	14832	37727	GeneBody
Slc16a6	chr11:109334421-109334658	0	32785	Promoter
Slc25a47	chr12:110089830-110090012	492	6700	Promoter
Slc26a5	chr5:21371329-21371491	0	54645	Promoter
Slc2a9	chr5:38874817-38875154	194	60586	Promoter
Slc30a2	chr4:133898928-133899746	0	28662	Promoter
Slc35f3	chr8:128822317-128822614	0	6109	Promoter
Slc35g1	chr19:38470326-38470897	0	34120	Promoter
Slc36a1	chr11:55017662-55017913	0	23647	Promoter
Slc37a3	chr6:39306266-39306727;chr6:39327172-39327722	20979;0	21575;42387	GeneBody;Promoter
Slc44a4	chr17:35057622-35057960	6212	9906	GeneBody
Slc6a1	chr6:114232641-114233044	13	31974	Promoter
Slc6a13	chr6:121280188-121280416	16299	7789	GeneBody
Slc6a20a	chr9:123566570-123566744;chr9:123587788-123588123	21206;0	59693;38314	GeneBody;Promoter
Slc6a3	chr13:73674092-73674326	0	30622	Promoter
Slc6a4	chr11:76837410-76837567	25312	26303	GeneBody
Slc8a3	chr12:82367420-82367574;chr12:82434041-82434220	66593;0	109285;151487	GeneBody;Promoter
Smco2	chr6:146806306-146806466	7675	25486	GeneBody
Smim10l2a	chrX:53627538-53627765	0	27813	Promoter
Sox7	chr14:64562284-64562438	105	13002	Promoter
Spata32	chr11:103079527-103079767	0	27866	Promoter
Spdef	chr17:27853856-27854168	11728	8629	GeneBody
Spint1	chr2:119063545-119063749	450	12828	Promoter
Spock1	chr13:57864345-57864569	145124	350183	GeneBody
Srd5a2	chr17:74395171-74395377	1879	37382	GeneBody
Srp72	chr5:77403718-77404030	0	11638	Promoter
Ssna1	chr2:25127195-25127489	449	6575	Promoter
St8sia5	chr18:77424343-77424698	0	99192	Promoter
Stap2	chr17:56139510-56139810	5219	7744	GeneBody
Stox1	chr10:62152904-62153197	7649	38398	GeneBody
Sulf2	chr2:165943596-165943901	36884	51854	GeneBody
Syce2	chr8:87396180-87396470	24	21091	Promoter
Sycp1	chr3:102666043-102666284	73739	105797	GeneBody
Syndig1l	chr12:86039209-86039511	246	66251	Promoter
Sypl2	chr3:108028821-108029365	152	24882	Promoter
Syt12	chr19:4456391-4456711	16833	21011	GeneBody
Syt5	chr7:4497617-4497800	369	10619	Promoter
Tas1r2	chr4:139225861-139226036	16409	17913	GeneBody
Tbc1d21	chr9:58207461-58207628	10548	44335	GeneBody
Tdrd5	chr1:158233395-158233724	0	45501	Promoter
Tdrd6	chr17:43766401-43766666	582	36806	GeneBody
Tepp	chr8:97844745-97844983	9248	10643	GeneBody
Tgm7	chr2:120927824-120928185	7342	25143	GeneBody
Ticam2	chr18:46733720-46734154	33	22891	Promoter
Tigd3	chr19:5893998-5894360	0	15680	Promoter
Tm6sf2	chr8:72596298-72596570	253	29247	Promoter
Tmem106a	chr11:101447579-101447852	4024	23468	GeneBody
Tmem132d	chr5:128591062-128591282;chr5:128877427-128877675	347655;61262	343676;186155	GeneBody;GeneBody
Tmem132e	chr11:82247799-82248138	45398	159943	GeneBody
Tmem179	chr12:113748916-113749066	305	5790	Promoter
Tmem203	chr2:25110799-25111067	0	6756	Promoter
Tmem229b	chr12:80099283-80099479	8785	24385	GeneBody
Tmem265	chr7:134708153-134708505	3417	8048	GeneBody
Tmem71	chr15:66361153-66361381	28682	6242	GeneBody
Tmem82	chr4:141173838-141174132	416	11696	Promoter
Tmem92	chr11:94646596-94646943	2580	87277	GeneBody
Tmem9b	chr7:116895523-116896371	0	20783	Promoter
Tnfrsf13b	chr11:60953655-60953998	339	34479	Promoter
Tnks2	chr19:36908565-36908886	0	13174	Promoter
Tnnt3	chr7:149691279-149691550	1126	23168	GeneBody
Tox2	chr2:163052486-163052789	1297	118000	GeneBody
Tpbgl	chr7:106775292-106775573	40	46984	Promoter
Traf3ip1	chr1:93414345-93414525	22617	22324	GeneBody
Tril	chr6:53770600-53770794	25	16138	Promoter
Trpc3	chr3:36567852-36568077;chr3:36587803-36588040	21012;1049	55326;75277	GeneBody;GeneBody
Tspan13	chr12:36768354-36768524	541	5465	GeneBody
Tspyl5	chr15:33617255-33617767	0	14689	Promoter
Ttll10	chr4:155420560-155420973	3953	12641	GeneBody
Ttll3	chr6:113351585-113351961	9095	16666	GeneBody
Ttpa	chr4:19935333-19935538	0	33387	Promoter
Ttyh1	chr7:4083225-4083434	5094	17884	GeneBody
Ucp1	chr8:85814065-85814298	0	11342	Promoter
Ucp2	chr7:107641369-107641595;chr7:107641702-107641962	272;0	8007;8340	Promoter;Promoter
Unc119	chr11:78156866-78157077	0	14819	Promoter
Upk3a	chr15:84849587-84849956	2017	22791	GeneBody
Ush1c	chr7:53473896-53474095	19765	28838	GeneBody
Usp30	chr5:114551423-114551698;chr5:114564436-114564849	1082;13336	25902;12751	GeneBody;GeneBody
Usp51	chrX:149440836-149441101;chrX:149442022-149442316	0;1011	30426;29211	Promoter;GeneBody
Usp7	chr16:8728285-8728509	9926	10446	GeneBody
Utf1	chr7:147129497-147129832	0	7268	Promoter
Vat1l	chr8:116796876-116797105	67337	133582	GeneBody
Vipr2	chr12:117315906-117316528	0	29681	Promoter
Vps29	chr5:122804362-122804646	0	17176	Promoter
Vstm4	chr14:33738445-33738848	65720	286878	GeneBody
Vsx1	chr2:150514230-150514585	288	59980	Promoter
Vwa5b1	chr4:138169341-138169765	10142	66848	GeneBody
Wdfy4	chr14:33946316-33946519	51733	79207	GeneBody
Wdr31	chr4:62131831-62132084	0	9453	Promoter
Wipf3	chr6:54446198-54446373	43322	43814	GeneBody
Wnk2	chr13:49241695-49241978	1719	40699	GeneBody
Wnt3a	chr11:59078233-59078467	25786	36149	GeneBody
Wnt9b	chr11:103611156-103611498	22	30035	Promoter
Zdhhc4	chr5:144090320-144090536	381	46308	Promoter
Zfp536	chr7:38525837-38526230	28541	80009	GeneBody
Zfp626	chr7:28598079-28598369	5865	7960	GeneBody
Zfp839	chr12:112090481-112090736	1993	6705	GeneBody
Zfp933	chr4:147221711-147221953	531	20561	GeneBody
Zic1	chr9:91259608-91260039	598	809148	GeneBody
Zic5	chr14:122862997-122863177	1703	9985	GeneBody
Zmynd12	chr4:119107665-119107959	12377	12454	GeneBody
Zscan10	chr17:23744223-23744610	6431	7790	GeneBody
Zswim5	chr4:116573368-116573688	23362	78930	GeneBody
